# Supplementary material for: The evolution of parental care diversity in amphibians
Source: Nat Commun. 2019 Oct 17;10:4709. doi: 10.1038/s41467-019-12608-5 (PMC6797795; doi:10.1038/s41467-019-12608-5)
Supplement: Supplementary file 5 — Supplementary Data 1 [file 41467_2019_12608_MOESM5_ESM.xlsx]

## Sheet: Analysis_data_set
Species_Pyron_2014	Frost_6.0_name	Frost_6.0_order	Frost_6.0_family	Care_type	Caring_sex	Male_care	Female_care	Biparental_type	Early_care	Late_care	Early_M	Late_M	Early_F	Late_F	Juvenile_care	Attendance	Transport	Brooding	Feeding	Viviparity	Egg_attendance	EA_M	EA_F	Egg_attendance-DD	EA_M-DD	EA_F-DD	Egg_attendance+DD	EA_M+DD	EA_F+DD	Egg_brooding	EB_M	EB_F	Egg_brooding-DD	EB_M-DD	EB_F-DD	Egg_brooding+DD	EB_M+DD	EB_F+DD	Tadpole_attendance	TA_M	TA_F	Tadpole_transport	TT_M	TT_F	Tadpole_brooding	TB_M	TB_F	Tadpole_feeding	TF_M
Acanthixalus_sonjae	Acanthixalus sonjae	Anura	Hyperoliidae	0	0	0	0	N	0	0	0	0	0	0	0	0	0	0	0	0	0	0	0	0	0	0	0	0	0	0	0	0	0	0	0	0	0	0	0	0	0	0	0	0	0	0	0	0	0
Acanthixalus_spinosus	Acanthixalus spinosus	Anura	Hyperoliidae	0	0	0	0	N	0	0	0	0	0	0	0	0	0	0	0	0	0	0	0	0	0	0	0	0	0	0	0	0	0	0	0	0	0	0	0	0	0	0	0	0	0	0	0	0	0
Acris_crepitans	Acris crepitans	Anura	Hylidae	0	0	0	0	N	0	0	0	0	0	0	0	0	0	0	0	0	0	0	0	0	0	0	0	0	0	0	0	0	0	0	0	0	0	0	0	0	0	0	0	0	0	0	0	0	0
Acris_gryllus	Acris gryllus	Anura	Hylidae	0	0	0	0	N	0	0	0	0	0	0	0	0	0	0	0	0	0	0	0	0	0	0	0	0	0	0	0	0	0	0	0	0	0	0	0	0	0	0	0	0	0	0	0	0	0
Adelophryne_maranguapensis	Adelophryne maranguapensis	Anura	Eleutherodactylidae	0	0	0	0	N	0	0	0	0	0	0	0	0	0	0	0	0	0	0	0	0	0	0	0	0	0	0	0	0	0	0	0	0	0	0	0	0	0	0	0	0	0	0	0	0	0
Adelotus_brevis	Adelotus brevis	Anura	Limnodynastidae	EA	M	1	0	N	1	0	1	0	0	0	0	1	0	0	0	0	1	1	0	1	1	0	0	0	0	0	0	0	0	0	0	0	0	0	0	0	0	0	0	0	0	0	0	0	0
Adenomera_andreae	Adenomera andreae	Anura	Leptodactylidae	0	0	0	0	N	0	0	0	0	0	0	0	0	0	0	0	0	0	0	0	0	0	0	0	0	0	0	0	0	0	0	0	0	0	0	0	0	0	0	0	0	0	0	0	0	0
Adenomera_hylaedactyla	Adenomera hylaedactyla	Anura	Leptodactylidae	0	0	0	0	N	0	0	0	0	0	0	0	0	0	0	0	0	0	0	0	0	0	0	0	0	0	0	0	0	0	0	0	0	0	0	0	0	0	0	0	0	0	0	0	0	0
Afrixalus_dorsalis	Afrixalus dorsalis	Anura	Hyperoliidae	0	0	0	0	N	0	0	0	0	0	0	0	0	0	0	0	0	0	0	0	0	0	0	0	0	0	0	0	0	0	0	0	0	0	0	0	0	0	0	0	0	0	0	0	0	0
Afrixalus_fornasini	Afrixalus fornasini	Anura	Hyperoliidae	0	0	0	0	N	0	0	0	0	0	0	0	0	0	0	0	0	0	0	0	0	0	0	0	0	0	0	0	0	0	0	0	0	0	0	0	0	0	0	0	0	0	0	0	0	0
Afrixalus_stuhlmanni	Afrixalus stuhlmanni	Anura	Hyperoliidae	0	0	0	0	N	0	0	0	0	0	0	0	0	0	0	0	0	0	0	0	0	0	0	0	0	0	0	0	0	0	0	0	0	0	0	0	0	0	0	0	0	0	0	0	0	0
Agalychnis_annae	Agalychnis annae	Anura	Phyllomedusidae	0	0	0	0	N	0	0	0	0	0	0	0	0	0	0	0	0	0	0	0	0	0	0	0	0	0	0	0	0	0	0	0	0	0	0	0	0	0	0	0	0	0	0	0	0	0
Agalychnis_callidryas	Agalychnis callidryas	Anura	Phyllomedusidae	0	0	0	0	N	0	0	0	0	0	0	0	0	0	0	0	0	0	0	0	0	0	0	0	0	0	0	0	0	0	0	0	0	0	0	0	0	0	0	0	0	0	0	0	0	0
Agalychnis_litodryas	Agalychnis spurrelli	Anura	Phyllomedusidae	0	0	0	0	N	0	0	0	0	0	0	0	0	0	0	0	0	0	0	0	0	0	0	0	0	0	0	0	0	0	0	0	0	0	0	0	0	0	0	0	0	0	0	0	0	0
Agalychnis_moreletii	Agalychnis moreletii	Anura	Phyllomedusidae	0	0	0	0	N	0	0	0	0	0	0	0	0	0	0	0	0	0	0	0	0	0	0	0	0	0	0	0	0	0	0	0	0	0	0	0	0	0	0	0	0	0	0	0	0	0
Agalychnis_saltator	Agalychnis saltator	Anura	Phyllomedusidae	0	0	0	0	N	0	0	0	0	0	0	0	0	0	0	0	0	0	0	0	0	0	0	0	0	0	0	0	0	0	0	0	0	0	0	0	0	0	0	0	0	0	0	0	0	0
Agalychnis_spurrelli	Agalychnis spurrelli	Anura	Phyllomedusidae	0	0	0	0	N	0	0	0	0	0	0	0	0	0	0	0	0	0	0	0	0	0	0	0	0	0	0	0	0	0	0	0	0	0	0	0	0	0	0	0	0	0	0	0	0	0
Aglyptodactylus_laticeps	Aglyptodactylus laticeps	Anura	Mantellidae	0	0	0	0	N	0	0	0	0	0	0	0	0	0	0	0	0	0	0	0	0	0	0	0	0	0	0	0	0	0	0	0	0	0	0	0	0	0	0	0	0	0	0	0	0	0
Aglyptodactylus_madagascariensis	Aglyptodactylus madagascariensis	Anura	Mantellidae	0	0	0	0	N	0	0	0	0	0	0	0	0	0	0	0	0	0	0	0	0	0	0	0	0	0	0	0	0	0	0	0	0	0	0	0	0	0	0	0	0	0	0	0	0	0
Aglyptodactylus_securifer	Aglyptodactylus securifer	Anura	Mantellidae	0	0	0	0	N	0	0	0	0	0	0	0	0	0	0	0	0	0	0	0	0	0	0	0	0	0	0	0	0	0	0	0	0	0	0	0	0	0	0	0	0	0	0	0	0	0
Alexteroon_obstetricans	Alexteroon obstetricans	Anura	Hyperoliidae	EA	F	0	1	N	1	0	0	0	1	0	0	1	0	0	0	0	1	0	1	1	0	1	0	0	0	0	0	0	0	0	0	0	0	0	0	0	0	0	0	0	0	0	0	0	0
Allobates_caeruleodactylus	Allobates caeruleodactylus	Anura	Aromobatidae	EA,TT	M	1	0	N	1	1	1	1	0	0	0	1	1	0	0	0	1	1	0	1	1	0	0	0	0	0	0	0	0	0	0	0	0	0	0	0	0	1	1	0	0	0	0	0	0
Allobates_femoralis	Allobates femoralis	Anura	Aromobatidae	EA,TT	M,M/F	1	1	C	1	1	1	1	0	1	0	1	1	0	0	0	1	1	0	1	1	0	0	0	0	0	0	0	0	0	0	0	0	0	0	0	0	1	1	1	0	0	0	0	0
Allobates_kingsburyi	Allobates kingsburyi	Anura	Aromobatidae	EA,TT	M	1	0	N	1	1	1	1	0	0	0	1	1	0	0	0	1	1	0	1	1	0	0	0	0	0	0	0	0	0	0	0	0	0	0	0	0	1	1	0	0	0	0	0	0
Allobates_nidicola	Allobates nidicola	Anura	Aromobatidae	0	0	0	0	N	0	0	0	0	0	0	0	0	0	0	0	0	0	0	0	0	0	0	0	0	0	0	0	0	0	0	0	0	0	0	0	0	0	0	0	0	0	0	0	0	0
Allophryne_ruthveni	Allophryne ruthveni	Anura	Allophrynidae	0	0	0	0	N	0	0	0	0	0	0	0	0	0	0	0	0	0	0	0	0	0	0	0	0	0	0	0	0	0	0	0	0	0	0	0	0	0	0	0	0	0	0	0	0	0
Alytes_cisternasii	Alytes cisternasii	Anura	Alytidae	EB	M	1	0	N	1	0	1	0	0	0	0	0	0	1	0	0	0	0	0	0	0	0	0	0	0	1	1	0	1	1	0	0	0	0	0	0	0	0	0	0	0	0	0	0	0
Alytes_dickhilleni	Alytes dickhilleni	Anura	Alytidae	EB	M	1	0	N	1	0	1	0	0	0	0	0	0	1	0	0	0	0	0	0	0	0	0	0	0	1	1	0	1	1	0	0	0	0	0	0	0	0	0	0	0	0	0	0	0
Alytes_muletensis	Alytes muletensis	Anura	Alytidae	EB	M	1	0	N	1	0	1	0	0	0	0	0	0	1	0	0	0	0	0	0	0	0	0	0	0	1	1	0	1	1	0	0	0	0	0	0	0	0	0	0	0	0	0	0	0
Alytes_obstetricans	Alytes obstetricans	Anura	Alytidae	EB	M	1	0	N	1	0	1	0	0	0	0	0	0	1	0	0	0	0	0	0	0	0	0	0	0	1	1	0	1	1	0	0	0	0	0	0	0	0	0	0	0	0	0	0	0
Ambystoma_barbouri	Ambystoma barbouri	Caudata	Ambystomatidae	0	0	0	0	N	0	0	0	0	0	0	0	0	0	0	0	0	0	0	0	0	0	0	0	0	0	0	0	0	0	0	0	0	0	0	0	0	0	0	0	0	0	0	0	0	0
Ambystoma_californiense	Ambystoma californiense	Caudata	Ambystomatidae	0	0	0	0	N	0	0	0	0	0	0	0	0	0	0	0	0	0	0	0	0	0	0	0	0	0	0	0	0	0	0	0	0	0	0	0	0	0	0	0	0	0	0	0	0	0
Ambystoma_cingulatum	Ambystoma cingulatum	Caudata	Ambystomatidae	0	0	0	0	N	0	0	0	0	0	0	0	0	0	0	0	0	0	0	0	0	0	0	0	0	0	0	0	0	0	0	0	0	0	0	0	0	0	0	0	0	0	0	0	0	0
Ambystoma_gracile	Ambystoma gracile	Caudata	Ambystomatidae	0	0	0	0	N	0	0	0	0	0	0	0	0	0	0	0	0	0	0	0	0	0	0	0	0	0	0	0	0	0	0	0	0	0	0	0	0	0	0	0	0	0	0	0	0	0
Ambystoma_jeffersonianum	Ambystoma jeffersonianum	Caudata	Ambystomatidae	0	0	0	0	N	0	0	0	0	0	0	0	0	0	0	0	0	0	0	0	0	0	0	0	0	0	0	0	0	0	0	0	0	0	0	0	0	0	0	0	0	0	0	0	0	0
Ambystoma_laterale	Ambystoma laterale	Caudata	Ambystomatidae	0	0	0	0	N	0	0	0	0	0	0	0	0	0	0	0	0	0	0	0	0	0	0	0	0	0	0	0	0	0	0	0	0	0	0	0	0	0	0	0	0	0	0	0	0	0
Ambystoma_mabeei	Ambystoma mabeei	Caudata	Ambystomatidae	0	0	0	0	N	0	0	0	0	0	0	0	0	0	0	0	0	0	0	0	0	0	0	0	0	0	0	0	0	0	0	0	0	0	0	0	0	0	0	0	0	0	0	0	0	0
Ambystoma_macrodactylum	Ambystoma macrodactylum	Caudata	Ambystomatidae	0	0	0	0	N	0	0	0	0	0	0	0	0	0	0	0	0	0	0	0	0	0	0	0	0	0	0	0	0	0	0	0	0	0	0	0	0	0	0	0	0	0	0	0	0	0
Ambystoma_maculatum	Ambystoma maculatum	Caudata	Ambystomatidae	0	0	0	0	N	0	0	0	0	0	0	0	0	0	0	0	0	0	0	0	0	0	0	0	0	0	0	0	0	0	0	0	0	0	0	0	0	0	0	0	0	0	0	0	0	0
Ambystoma_mexicanum	Ambystoma mexicanum	Caudata	Ambystomatidae	0	0	0	0	N	0	0	0	0	0	0	0	0	0	0	0	0	0	0	0	0	0	0	0	0	0	0	0	0	0	0	0	0	0	0	0	0	0	0	0	0	0	0	0	0	0
Ambystoma_opacum	Ambystoma opacum	Caudata	Ambystomatidae	EA	F	0	1	N	1	0	0	0	1	0	0	1	0	0	0	0	1	0	1	1	0	1	0	0	0	0	0	0	0	0	0	0	0	0	0	0	0	0	0	0	0	0	0	0	0
Ambystoma_ordinarium	Ambystoma ordinarium	Caudata	Ambystomatidae	0	0	0	0	N	0	0	0	0	0	0	0	0	0	0	0	0	0	0	0	0	0	0	0	0	0	0	0	0	0	0	0	0	0	0	0	0	0	0	0	0	0	0	0	0	0
Ambystoma_talpoideum	Ambystoma talpoideum	Caudata	Ambystomatidae	0	0	0	0	N	0	0	0	0	0	0	0	0	0	0	0	0	0	0	0	0	0	0	0	0	0	0	0	0	0	0	0	0	0	0	0	0	0	0	0	0	0	0	0	0	0
Ambystoma_texanum	Ambystoma texanum	Caudata	Ambystomatidae	0	0	0	0	N	0	0	0	0	0	0	0	0	0	0	0	0	0	0	0	0	0	0	0	0	0	0	0	0	0	0	0	0	0	0	0	0	0	0	0	0	0	0	0	0	0
Ambystoma_tigrinum	Ambystoma tigrinum	Caudata	Ambystomatidae	0	0	0	0	N	0	0	0	0	0	0	0	0	0	0	0	0	0	0	0	0	0	0	0	0	0	0	0	0	0	0	0	0	0	0	0	0	0	0	0	0	0	0	0	0	0
Ameerega_bassleri	Ameerega bassleri	Anura	Dendrobatidae	EA,TT	M	1	0	N	1	1	1	1	0	0	0	1	1	0	0	0	1	1	0	1	1	0	0	0	0	0	0	0	0	0	0	0	0	0	0	0	0	1	1	0	0	0	0	0	0
Ameerega_bilinguis	Ameerega bilinguis	Anura	Dendrobatidae	EA,TT	M	1	0	N	1	1	1	1	0	0	0	1	1	0	0	0	1	1	0	1	1	0	0	0	0	0	0	0	0	0	0	0	0	0	0	0	0	1	1	0	0	0	0	0	0
Ameerega_hahneli	Ameerega hahneli	Anura	Dendrobatidae	EA,TT	M	1	0	N	1	1	1	1	0	0	0	1	1	0	0	0	1	1	0	1	1	0	0	0	0	0	0	0	0	0	0	0	0	0	0	0	0	1	1	0	0	0	0	0	0
Ameerega_parvula	Ameerega parvula	Anura	Dendrobatidae	EA,TT	M	1	0	N	1	1	1	1	0	0	0	1	1	0	0	0	1	1	0	1	1	0	0	0	0	0	0	0	0	0	0	0	0	0	0	0	0	1	1	0	0	0	0	0	0
Ameerega_petersi	Ameerega petersi	Anura	Dendrobatidae	EA,TT	M,M/F	1	1	C	1	1	1	1	0	1	0	1	1	0	0	0	1	1	0	1	1	0	0	0	0	0	0	0	0	0	0	0	0	0	0	0	0	1	1	1	0	0	0	0	0
Ameerega_picta	Ameerega picta	Anura	Dendrobatidae	EA,TT	M	1	0	N	1	1	1	1	0	0	0	1	1	0	0	0	1	1	0	1	1	0	0	0	0	0	0	0	0	0	0	0	0	0	0	0	0	1	1	0	0	0	0	0	0
Ameerega_pulchripecta	Ameerega pulchripecta	Anura	Dendrobatidae	EA,TT	M	1	0	N	1	1	1	1	0	0	0	1	1	0	0	0	1	1	0	1	1	0	0	0	0	0	0	0	0	0	0	0	0	0	0	0	0	1	1	0	0	0	0	0	0
Ameerega_silverstonei	Ameerega silverstonei	Anura	Dendrobatidae	EA,TT	M	1	0	N	1	1	1	1	0	0	0	1	1	0	0	0	1	1	0	1	1	0	0	0	0	0	0	0	0	0	0	0	0	0	0	0	0	1	1	0	0	0	0	0	0
Ameerega_trivittata	Ameerega trivittata	Anura	Dendrobatidae	EA,TT	M	1	0	N	1	1	1	1	0	0	0	1	1	0	0	0	1	1	0	1	1	0	0	0	0	0	0	0	0	0	0	0	0	0	0	0	0	1	1	0	0	0	0	0	0
Amietia_angolensis	Amietia angolensis	Anura	Pyxicephalidae	0	0	0	0	N	0	0	0	0	0	0	0	0	0	0	0	0	0	0	0	0	0	0	0	0	0	0	0	0	0	0	0	0	0	0	0	0	0	0	0	0	0	0	0	0	0
Amietia_fuscigula	Amietia fuscigula	Anura	Pyxicephalidae	0	0	0	0	N	0	0	0	0	0	0	0	0	0	0	0	0	0	0	0	0	0	0	0	0	0	0	0	0	0	0	0	0	0	0	0	0	0	0	0	0	0	0	0	0	0
Amietia_vertebralis	Amietia vertebralis	Anura	Pyxicephalidae	0	0	0	0	N	0	0	0	0	0	0	0	0	0	0	0	0	0	0	0	0	0	0	0	0	0	0	0	0	0	0	0	0	0	0	0	0	0	0	0	0	0	0	0	0	0
Amnirana_albolabris	Amnirana albolabris	Anura	Ranidae	0	0	0	0	N	0	0	0	0	0	0	0	0	0	0	0	0	0	0	0	0	0	0	0	0	0	0	0	0	0	0	0	0	0	0	0	0	0	0	0	0	0	0	0	0	0
Amnirana_galamensis	Amnirana galamensis	Anura	Ranidae	0	0	0	0	N	0	0	0	0	0	0	0	0	0	0	0	0	0	0	0	0	0	0	0	0	0	0	0	0	0	0	0	0	0	0	0	0	0	0	0	0	0	0	0	0	0
Amolops_chunganensis	Amolops chunganensis	Anura	Ranidae	0	0	0	0	N	0	0	0	0	0	0	0	0	0	0	0	0	0	0	0	0	0	0	0	0	0	0	0	0	0	0	0	0	0	0	0	0	0	0	0	0	0	0	0	0	0
Amolops_cremnobatus	Amolops cremnobatus	Anura	Ranidae	0	0	0	0	N	0	0	0	0	0	0	0	0	0	0	0	0	0	0	0	0	0	0	0	0	0	0	0	0	0	0	0	0	0	0	0	0	0	0	0	0	0	0	0	0	0
Amolops_daiyunensis	Amolops daiyunensis	Anura	Ranidae	0	0	0	0	N	0	0	0	0	0	0	0	0	0	0	0	0	0	0	0	0	0	0	0	0	0	0	0	0	0	0	0	0	0	0	0	0	0	0	0	0	0	0	0	0	0
Amolops_granulosus	Amolops granulosus	Anura	Ranidae	0	0	0	0	N	0	0	0	0	0	0	0	0	0	0	0	0	0	0	0	0	0	0	0	0	0	0	0	0	0	0	0	0	0	0	0	0	0	0	0	0	0	0	0	0	0
Amolops_hainanensis	Amolops hainanensis	Anura	Ranidae	0	0	0	0	N	0	0	0	0	0	0	0	0	0	0	0	0	0	0	0	0	0	0	0	0	0	0	0	0	0	0	0	0	0	0	0	0	0	0	0	0	0	0	0	0	0
Amolops_lifanensis	Amolops lifanensis	Anura	Ranidae	0	0	0	0	N	0	0	0	0	0	0	0	0	0	0	0	0	0	0	0	0	0	0	0	0	0	0	0	0	0	0	0	0	0	0	0	0	0	0	0	0	0	0	0	0	0
Amolops_loloensis	Amolops loloensis	Anura	Ranidae	0	0	0	0	N	0	0	0	0	0	0	0	0	0	0	0	0	0	0	0	0	0	0	0	0	0	0	0	0	0	0	0	0	0	0	0	0	0	0	0	0	0	0	0	0	0
Amolops_mantzorum	Amolops mantzorum	Anura	Ranidae	0	0	0	0	N	0	0	0	0	0	0	0	0	0	0	0	0	0	0	0	0	0	0	0	0	0	0	0	0	0	0	0	0	0	0	0	0	0	0	0	0	0	0	0	0	0
Amolops_marmoratus	Amolops marmoratus	Anura	Ranidae	0	0	0	0	N	0	0	0	0	0	0	0	0	0	0	0	0	0	0	0	0	0	0	0	0	0	0	0	0	0	0	0	0	0	0	0	0	0	0	0	0	0	0	0	0	0
Amolops_panhai	Amolops panhai	Anura	Ranidae	0	0	0	0	N	0	0	0	0	0	0	0	0	0	0	0	0	0	0	0	0	0	0	0	0	0	0	0	0	0	0	0	0	0	0	0	0	0	0	0	0	0	0	0	0	0
Amolops_ricketti	Amolops ricketti	Anura	Ranidae	0	0	0	0	N	0	0	0	0	0	0	0	0	0	0	0	0	0	0	0	0	0	0	0	0	0	0	0	0	0	0	0	0	0	0	0	0	0	0	0	0	0	0	0	0	0
Amolops_viridimaculatus	Amolops viridimaculatus	Anura	Ranidae	0	0	0	0	N	0	0	0	0	0	0	0	0	0	0	0	0	0	0	0	0	0	0	0	0	0	0	0	0	0	0	0	0	0	0	0	0	0	0	0	0	0	0	0	0	0
Amolops_wuyiensis	Amolops wuyiensis	Anura	Ranidae	0	0	0	0	N	0	0	0	0	0	0	0	0	0	0	0	0	0	0	0	0	0	0	0	0	0	0	0	0	0	0	0	0	0	0	0	0	0	0	0	0	0	0	0	0	0
Amphiuma_means	Amphiuma means	Caudata	Amphiumidae	EA	F	0	1	N	1	0	0	0	1	0	0	1	0	0	0	0	1	0	1	1	0	1	0	0	0	0	0	0	0	0	0	0	0	0	0	0	0	0	0	0	0	0	0	0	0
Amphiuma_tridactylum	Amphiuma tridactylum	Caudata	Amphiumidae	EA	F	0	1	N	1	0	0	0	1	0	0	1	0	0	0	0	1	0	1	1	0	1	0	0	0	0	0	0	0	0	0	0	0	0	0	0	0	0	0	0	0	0	0	0	0
Andrias_davidianus	Andrias davidianus	Caudata	Cryptobranchidae	EA	M	1	0	N	1	0	1	0	0	0	0	1	0	0	0	0	1	1	0	1	1	0	0	0	0	0	0	0	0	0	0	0	0	0	0	0	0	0	0	0	0	0	0	0	0
Andrias_japonicus	Andrias japonicus	Caudata	Cryptobranchidae	EA,TA	M	1	0	N	1	1	1	1	0	0	0	1	0	0	0	0	1	1	0	1	1	0	0	0	0	0	0	0	0	0	0	0	0	0	1	1	0	0	0	0	0	0	0	0	0
Aneides_aeneus	Aneides aeneus	Caudata	Plethodontidae	EA	F	0	1	N	1	1	0	0	1	1	0	1	0	0	0	0	1	0	1	0	0	0	1	0	1	0	0	0	0	0	0	0	0	0	0	0	0	0	0	0	0	0	0	0	0
Aneides_ferreus	Aneides ferreus	Caudata	Plethodontidae	EA	F	0	1	N	1	1	0	0	1	1	0	1	0	0	0	0	1	0	1	0	0	0	1	0	1	0	0	0	0	0	0	0	0	0	0	0	0	0	0	0	0	0	0	0	0
Aneides_flavipunctatus	Aneides flavipunctatus	Caudata	Plethodontidae	EA	F	0	1	N	1	1	0	0	1	1	0	1	0	0	0	0	1	0	1	0	0	0	1	0	1	0	0	0	0	0	0	0	0	0	0	0	0	0	0	0	0	0	0	0	0
Aneides_hardii	Aneides hardii	Caudata	Plethodontidae	EA	F	0	1	N	1	1	0	0	1	1	0	1	0	0	0	0	1	0	1	0	0	0	1	0	1	0	0	0	0	0	0	0	0	0	0	0	0	0	0	0	0	0	0	0	0
Aneides_lugubris	Aneides lugubris	Caudata	Plethodontidae	EA	F	0	1	N	1	1	0	0	1	1	0	1	0	0	0	0	1	0	1	0	0	0	1	0	1	0	0	0	0	0	0	0	0	0	0	0	0	0	0	0	0	0	0	0	0
Anodonthyla_boulengerii	Anodonthyla boulengerii	Anura	Microhylidae	EA,TA	M	1	0	N	1	1	1	1	0	0	0	1	0	0	0	0	1	1	0	1	1	0	0	0	0	0	0	0	0	0	0	0	0	0	1	1	0	0	0	0	0	0	0	0	0
Anodonthyla_montana	Anodonthyla montana	Anura	Microhylidae	EA	M	1	0	N	1	0	1	0	0	0	0	1	0	0	0	0	1	1	0	1	1	0	0	0	0	0	0	0	0	0	0	0	0	0	0	0	0	0	0	0	0	0	0	0	0
Anodonthyla_nigrigularis	Anodonthyla nigrigularis	Anura	Microhylidae	EA,TA	M	1	0	N	1	1	1	1	0	0	0	1	0	0	0	0	1	1	0	1	1	0	0	0	0	0	0	0	0	0	0	0	0	0	1	1	0	0	0	0	0	0	0	0	0
Anodonthyla_rouxae	Anodonthyla rouxae	Anura	Microhylidae	EA	M	1	0	N	1	0	1	0	0	0	0	1	0	0	0	0	1	1	0	1	1	0	0	0	0	0	0	0	0	0	0	0	0	0	0	0	0	0	0	0	0	0	0	0	0
Anomaloglossus_beebei	Anomaloglossus beebei	Anura	Aromobatidae	EA,TT,TF	M,M,M+F	1	1	C	1	1	1	1	0	1	0	1	1	0	1	0	1	1	0	1	1	0	0	0	0	0	0	0	0	0	0	0	0	0	0	0	0	1	1	0	0	0	0	1	1
Anomaloglossus_stepheni	Anomaloglossus stepheni	Anura	Aromobatidae	EA,TA	M	1	0	N	1	1	1	1	0	0	0	1	0	0	0	0	1	1	0	1	1	0	0	0	0	0	0	0	0	0	0	0	0	0	1	1	0	0	0	0	0	0	0	0	0
Anotheca_spinosa	Anotheca spinosa	Anura	Hylidae	TF	F	0	1	N	0	1	0	0	0	1	0	0	0	0	1	0	0	0	0	0	0	0	0	0	0	0	0	0	0	0	0	0	0	0	0	0	0	0	0	0	0	0	0	1	0
Aparasphenodon_brunoi	Aparasphenodon brunoi	Anura	Hylidae	0	0	0	0	N	0	0	0	0	0	0	0	0	0	0	0	0	0	0	0	0	0	0	0	0	0	0	0	0	0	0	0	0	0	0	0	0	0	0	0	0	0	0	0	0	0
Aphantophryne_pansa	Aphantophryne pansa	Anura	Microhylidae	EA,JT	M	1	0	N	1	1	1	1	0	0	1	1	1	0	0	0	1	1	0	0	0	0	1	1	0	0	0	0	0	0	0	0	0	0	0	0	0	0	0	0	0	0	0	0	0
Aplastodiscus_albosignatus	Aplastodiscus albosignatus	Anura	Hylidae	0	0	0	0	N	0	0	0	0	0	0	0	0	0	0	0	0	0	0	0	0	0	0	0	0	0	0	0	0	0	0	0	0	0	0	0	0	0	0	0	0	0	0	0	0	0
Aplastodiscus_arildae	Aplastodiscus arildae	Anura	Hylidae	0	0	0	0	N	0	0	0	0	0	0	0	0	0	0	0	0	0	0	0	0	0	0	0	0	0	0	0	0	0	0	0	0	0	0	0	0	0	0	0	0	0	0	0	0	0
Aplastodiscus_callipygius	Aplastodiscus albosignatus	Anura	Hylidae	0	0	0	0	N	0	0	0	0	0	0	0	0	0	0	0	0	0	0	0	0	0	0	0	0	0	0	0	0	0	0	0	0	0	0	0	0	0	0	0	0	0	0	0	0	0
Aplastodiscus_cochranae	Aplastodiscus cochranae	Anura	Hylidae	0	0	0	0	N	0	0	0	0	0	0	0	0	0	0	0	0	0	0	0	0	0	0	0	0	0	0	0	0	0	0	0	0	0	0	0	0	0	0	0	0	0	0	0	0	0
Aplastodiscus_leucopygius	Aplastodiscus leucopygius	Anura	Hylidae	0	0	0	0	N	0	0	0	0	0	0	0	0	0	0	0	0	0	0	0	0	0	0	0	0	0	0	0	0	0	0	0	0	0	0	0	0	0	0	0	0	0	0	0	0	0
Argenteohyla_siemersi	Argenteohyla siemersi	Anura	Hylidae	0	0	0	0	N	0	0	0	0	0	0	0	0	0	0	0	0	0	0	0	0	0	0	0	0	0	0	0	0	0	0	0	0	0	0	0	0	0	0	0	0	0	0	0	0	0
Aromobates_nocturnus	Aromobates nocturnus	Anura	Aromobatidae	EA,TT	M	1	0	N	1	1	1	1	0	0	0	1	1	0	0	0	1	1	0	1	1	0	0	0	0	0	0	0	0	0	0	0	0	0	0	0	0	1	1	0	0	0	0	0	0
Arthroleptella_lightfooti	Arthroleptella lightfooti	Anura	Pyxicephalidae	0	0	0	0	N	0	0	0	0	0	0	0	0	0	0	0	0	0	0	0	0	0	0	0	0	0	0	0	0	0	0	0	0	0	0	0	0	0	0	0	0	0	0	0	0	0
Arthroleptis_poecilonotus	Arthroleptis poecilonotus	Anura	Arthroleptidae	0	0	0	0	N	0	0	0	0	0	0	0	0	0	0	0	0	0	0	0	0	0	0	0	0	0	0	0	0	0	0	0	0	0	0	0	0	0	0	0	0	0	0	0	0	0
Arthroleptis_schubotzi	Arthroleptis schubotzi	Anura	Arthroleptidae	0	0	0	0	N	0	0	0	0	0	0	0	0	0	0	0	0	0	0	0	0	0	0	0	0	0	0	0	0	0	0	0	0	0	0	0	0	0	0	0	0	0	0	0	0	0
Ascaphus_montanus	Ascaphus montanus	Anura	Ascaphidae	0	0	0	0	N	0	0	0	0	0	0	0	0	0	0	0	0	0	0	0	0	0	0	0	0	0	0	0	0	0	0	0	0	0	0	0	0	0	0	0	0	0	0	0	0	0
Ascaphus_truei	Ascaphus truei	Anura	Ascaphidae	0	0	0	0	N	0	0	0	0	0	0	0	0	0	0	0	0	0	0	0	0	0	0	0	0	0	0	0	0	0	0	0	0	0	0	0	0	0	0	0	0	0	0	0	0	0
Assa_darlingtoni	Assa darlingtoni	Anura	Myobatrachidae	EA,TB	F,M	1	1	C	1	1	0	1	1	0	0	1	0	1	0	0	1	0	1	1	0	1	0	0	0	0	0	0	0	0	0	0	0	0	0	0	0	0	0	0	1	1	0	0	0
Atelognathus_patagonicus	Atelognathus patagonicus	Anura	Batrachylidae	0	0	0	0	N	0	0	0	0	0	0	0	0	0	0	0	0	0	0	0	0	0	0	0	0	0	0	0	0	0	0	0	0	0	0	0	0	0	0	0	0	0	0	0	0	0
Atelopus_chiriquiensis	Atelopus chiriquiensis	Anura	Bufonidae	0	0	0	0	N	0	0	0	0	0	0	0	0	0	0	0	0	0	0	0	0	0	0	0	0	0	0	0	0	0	0	0	0	0	0	0	0	0	0	0	0	0	0	0	0	0
Atelopus_spumarius	Atelopus spumarius	Anura	Bufonidae	0	0	0	0	N	0	0	0	0	0	0	0	0	0	0	0	0	0	0	0	0	0	0	0	0	0	0	0	0	0	0	0	0	0	0	0	0	0	0	0	0	0	0	0	0	0
Atelopus_varius	Atelopus varius	Anura	Bufonidae	0	0	0	0	N	0	0	0	0	0	0	0	0	0	0	0	0	0	0	0	0	0	0	0	0	0	0	0	0	0	0	0	0	0	0	0	0	0	0	0	0	0	0	0	0	0
Austrochaperina_derongo	Copiula derongo	Anura	Microhylidae	EA	M	1	0	N	1	1	1	1	0	0	0	1	0	0	0	0	1	1	0	0	0	0	1	1	0	0	0	0	0	0	0	0	0	0	0	0	0	0	0	0	0	0	0	0	0
Austrochaperina_palmipes	Austrochaperina palmipes	Anura	Microhylidae	EA	M	1	0	N	1	1	1	1	0	0	0	1	0	0	0	0	1	1	0	0	0	0	1	1	0	0	0	0	0	0	0	0	0	0	0	0	0	0	0	0	0	0	0	0	0
Barbourula_busuangensis	Barbourula busuangensis	Anura	Bombinatoridae	0	0	0	0	N	0	0	0	0	0	0	0	0	0	0	0	0	0	0	0	0	0	0	0	0	0	0	0	0	0	0	0	0	0	0	0	0	0	0	0	0	0	0	0	0	0
Barygenys_flavigularis	Barygenys flavigularis	Anura	Microhylidae	EA	M	1	0	N	1	1	1	1	0	0	0	1	0	0	0	0	1	1	0	0	0	0	1	1	0	0	0	0	0	0	0	0	0	0	0	0	0	0	0	0	0	0	0	0	0
Batrachoseps_attenuatus	Batrachoseps attenuatus	Caudata	Plethodontidae	EA	F	0	1	N	1	1	0	0	1	1	0	1	0	0	0	0	1	0	1	0	0	0	1	0	1	0	0	0	0	0	0	0	0	0	0	0	0	0	0	0	0	0	0	0	0
Batrachoseps_nigriventris	Batrachoseps nigriventris	Caudata	Plethodontidae	0	0	0	0	N	0	0	0	0	0	0	0	0	0	0	0	0	0	0	0	0	0	0	0	0	0	0	0	0	0	0	0	0	0	0	0	0	0	0	0	0	0	0	0	0	0
Batrachoseps_pacificus	Batrachoseps pacificus	Caudata	Plethodontidae	EA	F	0	1	N	1	1	0	0	1	1	0	1	0	0	0	0	1	0	1	0	0	0	1	0	1	0	0	0	0	0	0	0	0	0	0	0	0	0	0	0	0	0	0	0	0
Batrachoseps_wrighti	Batrachoseps wrighti	Caudata	Plethodontidae	EA	F	0	1	N	1	1	0	0	1	1	0	1	0	0	0	0	1	0	1	0	0	0	1	0	1	0	0	0	0	0	0	0	0	0	0	0	0	0	0	0	0	0	0	0	0
Batrachyla_leptopus	Batrachyla leptopus	Anura	Batrachylidae	EA	M	1	0	N	1	0	1	0	0	0	0	1	0	0	0	0	1	1	0	1	1	0	0	0	0	0	0	0	0	0	0	0	0	0	0	0	0	0	0	0	0	0	0	0	0
Batrachyla_taeniata	Batrachyla taeniata	Anura	Batrachylidae	EA	M	1	0	N	1	0	1	0	0	0	0	1	0	0	0	0	1	1	0	1	1	0	0	0	0	0	0	0	0	0	0	0	0	0	0	0	0	0	0	0	0	0	0	0	0
Blommersia_domerguei	Blommersia domerguei	Anura	Mantellidae	EA	M	1	0	N	1	0	1	0	0	0	0	1	0	0	0	0	1	1	0	1	1	0	0	0	0	0	0	0	0	0	0	0	0	0	0	0	0	0	0	0	0	0	0	0	0
Blommersia_grandisonae	Blommersia grandisonae	Anura	Mantellidae	0	0	0	0	N	0	0	0	0	0	0	0	0	0	0	0	0	0	0	0	0	0	0	0	0	0	0	0	0	0	0	0	0	0	0	0	0	0	0	0	0	0	0	0	0	0
Blommersia_wittei	Blommersia wittei	Anura	Mantellidae	0	0	0	0	N	0	0	0	0	0	0	0	0	0	0	0	0	0	0	0	0	0	0	0	0	0	0	0	0	0	0	0	0	0	0	0	0	0	0	0	0	0	0	0	0	0
Bokermannohyla_circumdata	Bokermannohyla circumdata	Anura	Hylidae	0	0	0	0	N	0	0	0	0	0	0	0	0	0	0	0	0	0	0	0	0	0	0	0	0	0	0	0	0	0	0	0	0	0	0	0	0	0	0	0	0	0	0	0	0	0
Bokermannohyla_hylax	Bokermannohyla hylax	Anura	Hylidae	0	0	0	0	N	0	0	0	0	0	0	0	0	0	0	0	0	0	0	0	0	0	0	0	0	0	0	0	0	0	0	0	0	0	0	0	0	0	0	0	0	0	0	0	0	0
Bolitoglossa_adspersa	Bolitoglossa adspersa	Caudata	Plethodontidae	EA	F	0	1	N	1	1	0	0	1	1	0	1	0	0	0	0	1	0	1	0	0	0	1	0	1	0	0	0	0	0	0	0	0	0	0	0	0	0	0	0	0	0	0	0	0
Bolitoglossa_cerroensis	Bolitoglossa cerroensis	Caudata	Plethodontidae	EA	F	0	1	N	1	1	0	0	1	1	0	1	0	0	0	0	1	0	1	0	0	0	1	0	1	0	0	0	0	0	0	0	0	0	0	0	0	0	0	0	0	0	0	0	0
Bolitoglossa_engelhardti	Bolitoglossa engelhardti	Caudata	Plethodontidae	EA	F	0	1	N	1	1	0	0	1	1	0	1	0	0	0	0	1	0	1	0	0	0	1	0	1	0	0	0	0	0	0	0	0	0	0	0	0	0	0	0	0	0	0	0	0
Bolitoglossa_franklini	Bolitoglossa franklini	Caudata	Plethodontidae	EA	F	0	1	N	1	1	0	0	1	1	0	1	0	0	0	0	1	0	1	0	0	0	1	0	1	0	0	0	0	0	0	0	0	0	0	0	0	0	0	0	0	0	0	0	0
Bolitoglossa_lincolni	Bolitoglossa lincolni	Caudata	Plethodontidae	EA	F	0	1	N	1	1	0	0	1	1	0	1	0	0	0	0	1	0	1	0	0	0	1	0	1	0	0	0	0	0	0	0	0	0	0	0	0	0	0	0	0	0	0	0	0
Bolitoglossa_pesrubra	Bolitoglossa pesrubra	Caudata	Plethodontidae	EA	M/F	1	1	O	1	1	1	1	1	1	0	1	0	0	0	0	1	1	1	0	0	0	1	1	1	0	0	0	0	0	0	0	0	0	0	0	0	0	0	0	0	0	0	0	0
Bolitoglossa_rostrata	Bolitoglossa rostrata	Caudata	Plethodontidae	EA	F	0	1	N	1	1	0	0	1	1	0	1	0	0	0	0	1	0	1	0	0	0	1	0	1	0	0	0	0	0	0	0	0	0	0	0	0	0	0	0	0	0	0	0	0
Bolitoglossa_subpalmata	Bolitoglossa subpalmata	Caudata	Plethodontidae	EA	M/F	1	1	O	1	1	1	1	1	1	0	1	0	0	0	0	1	1	1	0	0	0	1	1	1	0	0	0	0	0	0	0	0	0	0	0	0	0	0	0	0	0	0	0	0
Bombina_bombina	Bombina bombina	Anura	Bombinatoridae	0	0	0	0	N	0	0	0	0	0	0	0	0	0	0	0	0	0	0	0	0	0	0	0	0	0	0	0	0	0	0	0	0	0	0	0	0	0	0	0	0	0	0	0	0	0
Bombina_maxima	Bombina maxima	Anura	Bombinatoridae	0	0	0	0	N	0	0	0	0	0	0	0	0	0	0	0	0	0	0	0	0	0	0	0	0	0	0	0	0	0	0	0	0	0	0	0	0	0	0	0	0	0	0	0	0	0
Bombina_orientalis	Bombina orientalis	Anura	Bombinatoridae	0	0	0	0	N	0	0	0	0	0	0	0	0	0	0	0	0	0	0	0	0	0	0	0	0	0	0	0	0	0	0	0	0	0	0	0	0	0	0	0	0	0	0	0	0	0
Bombina_pachypus	Bombina pachypus	Anura	Bombinatoridae	0	0	0	0	N	0	0	0	0	0	0	0	0	0	0	0	0	0	0	0	0	0	0	0	0	0	0	0	0	0	0	0	0	0	0	0	0	0	0	0	0	0	0	0	0	0
Bombina_variegata	Bombina variegata	Anura	Bombinatoridae	0	0	0	0	N	0	0	0	0	0	0	0	0	0	0	0	0	0	0	0	0	0	0	0	0	0	0	0	0	0	0	0	0	0	0	0	0	0	0	0	0	0	0	0	0	0
Boophis_albilabris	Boophis albilabris	Anura	Mantellidae	0	0	0	0	N	0	0	0	0	0	0	0	0	0	0	0	0	0	0	0	0	0	0	0	0	0	0	0	0	0	0	0	0	0	0	0	0	0	0	0	0	0	0	0	0	0
Boophis_goudotii	Boophis goudotii	Anura	Mantellidae	0	0	0	0	N	0	0	0	0	0	0	0	0	0	0	0	0	0	0	0	0	0	0	0	0	0	0	0	0	0	0	0	0	0	0	0	0	0	0	0	0	0	0	0	0	0
Boophis_luteus	Boophis luteus	Anura	Mantellidae	0	0	0	0	N	0	0	0	0	0	0	0	0	0	0	0	0	0	0	0	0	0	0	0	0	0	0	0	0	0	0	0	0	0	0	0	0	0	0	0	0	0	0	0	0	0
Boophis_madagascariensis	Boophis madagascariensis	Anura	Mantellidae	0	0	0	0	N	0	0	0	0	0	0	0	0	0	0	0	0	0	0	0	0	0	0	0	0	0	0	0	0	0	0	0	0	0	0	0	0	0	0	0	0	0	0	0	0	0
Boophis_occidentalis	Boophis occidentalis	Anura	Mantellidae	0	0	0	0	N	0	0	0	0	0	0	0	0	0	0	0	0	0	0	0	0	0	0	0	0	0	0	0	0	0	0	0	0	0	0	0	0	0	0	0	0	0	0	0	0	0
Boophis_rappiodes	Boophis rappiodes	Anura	Mantellidae	0	0	0	0	N	0	0	0	0	0	0	0	0	0	0	0	0	0	0	0	0	0	0	0	0	0	0	0	0	0	0	0	0	0	0	0	0	0	0	0	0	0	0	0	0	0
Boophis_tephraeomystax	Boophis tephraeomystax	Anura	Mantellidae	0	0	0	0	N	0	0	0	0	0	0	0	0	0	0	0	0	0	0	0	0	0	0	0	0	0	0	0	0	0	0	0	0	0	0	0	0	0	0	0	0	0	0	0	0	0
Boophis_xerophilus	Boophis xerophilus	Anura	Mantellidae	0	0	0	0	N	0	0	0	0	0	0	0	0	0	0	0	0	0	0	0	0	0	0	0	0	0	0	0	0	0	0	0	0	0	0	0	0	0	0	0	0	0	0	0	0	0
Boulengerula_boulengeri	Boulengerula boulengeri	Gymnophiona	Herpelidae	EA,JA,JF	F	0	1	N	1	1	0	0	1	1	1	1	0	0	1	0	1	0	1	0	0	0	1	0	1	0	0	0	0	0	0	0	0	0	0	0	0	0	0	0	0	0	0	0	0
Boulengerula_taitana	Boulengerula taitana	Gymnophiona	Herpelidae	EA,JA,JF	F	0	1	N	1	1	0	0	1	1	1	1	0	0	1	0	1	0	1	0	0	0	1	0	1	0	0	0	0	0	0	0	0	0	0	0	0	0	0	0	0	0	0	0	0
Brachycephalus_ephippium	Brachycephalus ephippium	Anura	Brachycephalidae	0	0	0	0	N	0	0	0	0	0	0	0	0	0	0	0	0	0	0	0	0	0	0	0	0	0	0	0	0	0	0	0	0	0	0	0	0	0	0	0	0	0	0	0	0	0
Brachytarsophrys_feae	Megophrys feae	Anura	Megophryidae	0	0	0	0	N	0	0	0	0	0	0	0	0	0	0	0	0	0	0	0	0	0	0	0	0	0	0	0	0	0	0	0	0	0	0	0	0	0	0	0	0	0	0	0	0	0
Brachytarsophrys_intermedia	Megophrys intermedia	Anura	Megophryidae	EA	M	1	0	N	1	0	1	0	0	0	0	1	0	0	0	0	1	1	0	1	1	0	0	0	0	0	0	0	0	0	0	0	0	0	0	0	0	0	0	0	0	0	0	0	0
Breviceps_fuscus	Breviceps fuscus	Anura	Brevicipitidae	EA	M	1	0	N	1	1	1	1	0	0	0	1	0	0	0	0	1	1	0	0	0	0	1	1	0	0	0	0	0	0	0	0	0	0	0	0	0	0	0	0	0	0	0	0	0
Breviceps_mossambicus	Breviceps mossambicus	Anura	Brevicipitidae	EA	F	0	1	N	1	1	0	0	1	1	0	1	0	0	0	0	1	0	1	0	0	0	1	0	1	0	0	0	0	0	0	0	0	0	0	0	0	0	0	0	0	0	0	0	0
Bryophryne_cophites	Bryophryne cophites	Anura	Craugastoridae	EA	F	0	1	N	1	1	0	0	1	1	0	1	0	0	0	0	1	0	1	0	0	0	1	0	1	0	0	0	0	0	0	0	0	0	0	0	0	0	0	0	0	0	0	0	0
Buergeria_buergeri	Buergeria buergeri	Anura	Rhacophoridae	0	0	0	0	N	0	0	0	0	0	0	0	0	0	0	0	0	0	0	0	0	0	0	0	0	0	0	0	0	0	0	0	0	0	0	0	0	0	0	0	0	0	0	0	0	0
Buergeria_japonica	Buergeria japonica	Anura	Rhacophoridae	0	0	0	0	N	0	0	0	0	0	0	0	0	0	0	0	0	0	0	0	0	0	0	0	0	0	0	0	0	0	0	0	0	0	0	0	0	0	0	0	0	0	0	0	0	0
Buergeria_oxycephlus	Buergeria oxycephala	Anura	Rhacophoridae	0	0	0	0	N	0	0	0	0	0	0	0	0	0	0	0	0	0	0	0	0	0	0	0	0	0	0	0	0	0	0	0	0	0	0	0	0	0	0	0	0	0	0	0	0	0
Buergeria_robusta	Buergeria robusta	Anura	Rhacophoridae	0	0	0	0	N	0	0	0	0	0	0	0	0	0	0	0	0	0	0	0	0	0	0	0	0	0	0	0	0	0	0	0	0	0	0	0	0	0	0	0	0	0	0	0	0	0
Bufo_alvarius	Incilius alvarius	Anura	Bufonidae	0	0	0	0	N	0	0	0	0	0	0	0	0	0	0	0	0	0	0	0	0	0	0	0	0	0	0	0	0	0	0	0	0	0	0	0	0	0	0	0	0	0	0	0	0	0
Bufo_americanus	Anaxyrus americanus	Anura	Bufonidae	0	0	0	0	N	0	0	0	0	0	0	0	0	0	0	0	0	0	0	0	0	0	0	0	0	0	0	0	0	0	0	0	0	0	0	0	0	0	0	0	0	0	0	0	0	0
Bufo_angusticeps	Vandijkophrynus angusticeps	Anura	Bufonidae	0	0	0	0	N	0	0	0	0	0	0	0	0	0	0	0	0	0	0	0	0	0	0	0	0	0	0	0	0	0	0	0	0	0	0	0	0	0	0	0	0	0	0	0	0	0
Bufo_arenarum	Rhinella arenarum	Anura	Bufonidae	0	0	0	0	N	0	0	0	0	0	0	0	0	0	0	0	0	0	0	0	0	0	0	0	0	0	0	0	0	0	0	0	0	0	0	0	0	0	0	0	0	0	0	0	0	0
Bufo_asper	Phrynoidis asper	Anura	Bufonidae	0	0	0	0	N	0	0	0	0	0	0	0	0	0	0	0	0	0	0	0	0	0	0	0	0	0	0	0	0	0	0	0	0	0	0	0	0	0	0	0	0	0	0	0	0	0
Bufo_aspinius	Bufo aspinius	Anura	Bufonidae	0	0	0	0	N	0	0	0	0	0	0	0	0	0	0	0	0	0	0	0	0	0	0	0	0	0	0	0	0	0	0	0	0	0	0	0	0	0	0	0	0	0	0	0	0	0
Bufo_bankorensis	Bufo bankorensis	Anura	Bufonidae	0	0	0	0	N	0	0	0	0	0	0	0	0	0	0	0	0	0	0	0	0	0	0	0	0	0	0	0	0	0	0	0	0	0	0	0	0	0	0	0	0	0	0	0	0	0
Bufo_biporcatus	Ingerophrynus biporcatus	Anura	Bufonidae	0	0	0	0	N	0	0	0	0	0	0	0	0	0	0	0	0	0	0	0	0	0	0	0	0	0	0	0	0	0	0	0	0	0	0	0	0	0	0	0	0	0	0	0	0	0
Bufo_boreas	Anaxyrus boreas	Anura	Bufonidae	0	0	0	0	N	0	0	0	0	0	0	0	0	0	0	0	0	0	0	0	0	0	0	0	0	0	0	0	0	0	0	0	0	0	0	0	0	0	0	0	0	0	0	0	0	0
Bufo_bufo	Bufo bufo	Anura	Bufonidae	0	0	0	0	N	0	0	0	0	0	0	0	0	0	0	0	0	0	0	0	0	0	0	0	0	0	0	0	0	0	0	0	0	0	0	0	0	0	0	0	0	0	0	0	0	0
Bufo_calamita	Epidalea calamita	Anura	Bufonidae	0	0	0	0	N	0	0	0	0	0	0	0	0	0	0	0	0	0	0	0	0	0	0	0	0	0	0	0	0	0	0	0	0	0	0	0	0	0	0	0	0	0	0	0	0	0
Bufo_californicus	Anaxyrus californicus	Anura	Bufonidae	0	0	0	0	N	0	0	0	0	0	0	0	0	0	0	0	0	0	0	0	0	0	0	0	0	0	0	0	0	0	0	0	0	0	0	0	0	0	0	0	0	0	0	0	0	0
Bufo_canorus	Anaxyrus canorus	Anura	Bufonidae	0	0	0	0	N	0	0	0	0	0	0	0	0	0	0	0	0	0	0	0	0	0	0	0	0	0	0	0	0	0	0	0	0	0	0	0	0	0	0	0	0	0	0	0	0	0
Bufo_castaneoticus	Rhinella castaneotica	Anura	Bufonidae	0	0	0	0	N	0	0	0	0	0	0	0	0	0	0	0	0	0	0	0	0	0	0	0	0	0	0	0	0	0	0	0	0	0	0	0	0	0	0	0	0	0	0	0	0	0
Bufo_chavin	Rhinella chavin	Anura	Bufonidae	0	0	0	0	N	0	0	0	0	0	0	0	0	0	0	0	0	0	0	0	0	0	0	0	0	0	0	0	0	0	0	0	0	0	0	0	0	0	0	0	0	0	0	0	0	0
Bufo_coccifer	Incilius coccifer	Anura	Bufonidae	0	0	0	0	N	0	0	0	0	0	0	0	0	0	0	0	0	0	0	0	0	0	0	0	0	0	0	0	0	0	0	0	0	0	0	0	0	0	0	0	0	0	0	0	0	0
Bufo_cognatus	Anaxyrus cognatus	Anura	Bufonidae	0	0	0	0	N	0	0	0	0	0	0	0	0	0	0	0	0	0	0	0	0	0	0	0	0	0	0	0	0	0	0	0	0	0	0	0	0	0	0	0	0	0	0	0	0	0
Bufo_coniferus	Incilius coniferus	Anura	Bufonidae	0	0	0	0	N	0	0	0	0	0	0	0	0	0	0	0	0	0	0	0	0	0	0	0	0	0	0	0	0	0	0	0	0	0	0	0	0	0	0	0	0	0	0	0	0	0
Bufo_debilis	Anaxyrus debilis	Anura	Bufonidae	0	0	0	0	N	0	0	0	0	0	0	0	0	0	0	0	0	0	0	0	0	0	0	0	0	0	0	0	0	0	0	0	0	0	0	0	0	0	0	0	0	0	0	0	0	0
Bufo_dombensis	Poyntonophrynus dombensis	Anura	Bufonidae	0	0	0	0	N	0	0	0	0	0	0	0	0	0	0	0	0	0	0	0	0	0	0	0	0	0	0	0	0	0	0	0	0	0	0	0	0	0	0	0	0	0	0	0	0	0
Bufo_eichwaldi	Bufo eichwaldi	Anura	Bufonidae	0	0	0	0	N	0	0	0	0	0	0	0	0	0	0	0	0	0	0	0	0	0	0	0	0	0	0	0	0	0	0	0	0	0	0	0	0	0	0	0	0	0	0	0	0	0
Bufo_exsul	Anaxyrus exsul	Anura	Bufonidae	0	0	0	0	N	0	0	0	0	0	0	0	0	0	0	0	0	0	0	0	0	0	0	0	0	0	0	0	0	0	0	0	0	0	0	0	0	0	0	0	0	0	0	0	0	0
Bufo_fastidiosus	Incilius fastidiosus	Anura	Bufonidae	0	0	0	0	N	0	0	0	0	0	0	0	0	0	0	0	0	0	0	0	0	0	0	0	0	0	0	0	0	0	0	0	0	0	0	0	0	0	0	0	0	0	0	0	0	0
Bufo_fenoulheti	Poyntonophrynus fenoulheti	Anura	Bufonidae	0	0	0	0	N	0	0	0	0	0	0	0	0	0	0	0	0	0	0	0	0	0	0	0	0	0	0	0	0	0	0	0	0	0	0	0	0	0	0	0	0	0	0	0	0	0
Bufo_fowleri	Anaxyrus fowleri	Anura	Bufonidae	0	0	0	0	N	0	0	0	0	0	0	0	0	0	0	0	0	0	0	0	0	0	0	0	0	0	0	0	0	0	0	0	0	0	0	0	0	0	0	0	0	0	0	0	0	0
Bufo_fustiger	Peltophryne fustiger	Anura	Bufonidae	0	0	0	0	N	0	0	0	0	0	0	0	0	0	0	0	0	0	0	0	0	0	0	0	0	0	0	0	0	0	0	0	0	0	0	0	0	0	0	0	0	0	0	0	0	0
Bufo_gargarizans	Bufo gargarizans	Anura	Bufonidae	0	0	0	0	N	0	0	0	0	0	0	0	0	0	0	0	0	0	0	0	0	0	0	0	0	0	0	0	0	0	0	0	0	0	0	0	0	0	0	0	0	0	0	0	0	0
Bufo_garmani	Sclerophrys garmani	Anura	Bufonidae	0	0	0	0	N	0	0	0	0	0	0	0	0	0	0	0	0	0	0	0	0	0	0	0	0	0	0	0	0	0	0	0	0	0	0	0	0	0	0	0	0	0	0	0	0	0
Bufo_granulosus	Rhinella granulosa	Anura	Bufonidae	0	0	0	0	N	0	0	0	0	0	0	0	0	0	0	0	0	0	0	0	0	0	0	0	0	0	0	0	0	0	0	0	0	0	0	0	0	0	0	0	0	0	0	0	0	0
Bufo_gutturalis	Sclerophrys gutturalis	Anura	Bufonidae	0	0	0	0	N	0	0	0	0	0	0	0	0	0	0	0	0	0	0	0	0	0	0	0	0	0	0	0	0	0	0	0	0	0	0	0	0	0	0	0	0	0	0	0	0	0
Bufo_haematiticus	Rhaebo haematiticus	Anura	Bufonidae	0	0	0	0	N	0	0	0	0	0	0	0	0	0	0	0	0	0	0	0	0	0	0	0	0	0	0	0	0	0	0	0	0	0	0	0	0	0	0	0	0	0	0	0	0	0
Bufo_hemiophrys	Anaxyrus hemiophrys	Anura	Bufonidae	0	0	0	0	N	0	0	0	0	0	0	0	0	0	0	0	0	0	0	0	0	0	0	0	0	0	0	0	0	0	0	0	0	0	0	0	0	0	0	0	0	0	0	0	0	0
Bufo_himalayanus	Duttaphrynus himalayanus	Anura	Bufonidae	0	0	0	0	N	0	0	0	0	0	0	0	0	0	0	0	0	0	0	0	0	0	0	0	0	0	0	0	0	0	0	0	0	0	0	0	0	0	0	0	0	0	0	0	0	0
Bufo_houstonensis	Anaxyrus houstonensis	Anura	Bufonidae	0	0	0	0	N	0	0	0	0	0	0	0	0	0	0	0	0	0	0	0	0	0	0	0	0	0	0	0	0	0	0	0	0	0	0	0	0	0	0	0	0	0	0	0	0	0
Bufo_ictericus	Rhinella icterica	Anura	Bufonidae	0	0	0	0	N	0	0	0	0	0	0	0	0	0	0	0	0	0	0	0	0	0	0	0	0	0	0	0	0	0	0	0	0	0	0	0	0	0	0	0	0	0	0	0	0	0
Bufo_japonicus	Bufo japonicus	Anura	Bufonidae	0	0	0	0	N	0	0	0	0	0	0	0	0	0	0	0	0	0	0	0	0	0	0	0	0	0	0	0	0	0	0	0	0	0	0	0	0	0	0	0	0	0	0	0	0	0
Bufo_kisoloensis	Sclerophrys kisoloensis	Anura	Bufonidae	0	0	0	0	N	0	0	0	0	0	0	0	0	0	0	0	0	0	0	0	0	0	0	0	0	0	0	0	0	0	0	0	0	0	0	0	0	0	0	0	0	0	0	0	0	0
Bufo_luetkenii	Incilius luetkenii	Anura	Bufonidae	0	0	0	0	N	0	0	0	0	0	0	0	0	0	0	0	0	0	0	0	0	0	0	0	0	0	0	0	0	0	0	0	0	0	0	0	0	0	0	0	0	0	0	0	0	0
Bufo_maculatus	Sclerophrys maculata	Anura	Bufonidae	0	0	0	0	N	0	0	0	0	0	0	0	0	0	0	0	0	0	0	0	0	0	0	0	0	0	0	0	0	0	0	0	0	0	0	0	0	0	0	0	0	0	0	0	0	0
Bufo_margaritifer	Rhinella margaritifera	Anura	Bufonidae	0	0	0	0	N	0	0	0	0	0	0	0	0	0	0	0	0	0	0	0	0	0	0	0	0	0	0	0	0	0	0	0	0	0	0	0	0	0	0	0	0	0	0	0	0	0
Bufo_marinus	Rhinella marina	Anura	Bufonidae	0	0	0	0	N	0	0	0	0	0	0	0	0	0	0	0	0	0	0	0	0	0	0	0	0	0	0	0	0	0	0	0	0	0	0	0	0	0	0	0	0	0	0	0	0	0
Bufo_mauritanicus	Sclerophrys mauritanica	Anura	Bufonidae	0	0	0	0	N	0	0	0	0	0	0	0	0	0	0	0	0	0	0	0	0	0	0	0	0	0	0	0	0	0	0	0	0	0	0	0	0	0	0	0	0	0	0	0	0	0
Bufo_melanochlorus	Incilius melanochlorus	Anura	Bufonidae	0	0	0	0	N	0	0	0	0	0	0	0	0	0	0	0	0	0	0	0	0	0	0	0	0	0	0	0	0	0	0	0	0	0	0	0	0	0	0	0	0	0	0	0	0	0
Bufo_melanostictus	Duttaphrynus melanostictus	Anura	Bufonidae	0	0	0	0	N	0	0	0	0	0	0	0	0	0	0	0	0	0	0	0	0	0	0	0	0	0	0	0	0	0	0	0	0	0	0	0	0	0	0	0	0	0	0	0	0	0
Bufo_microscaphus	Anaxyrus microscaphus	Anura	Bufonidae	0	0	0	0	N	0	0	0	0	0	0	0	0	0	0	0	0	0	0	0	0	0	0	0	0	0	0	0	0	0	0	0	0	0	0	0	0	0	0	0	0	0	0	0	0	0
Bufo_nebulifer	Incilius nebulifer	Anura	Bufonidae	0	0	0	0	N	0	0	0	0	0	0	0	0	0	0	0	0	0	0	0	0	0	0	0	0	0	0	0	0	0	0	0	0	0	0	0	0	0	0	0	0	0	0	0	0	0
Bufo_nelsoni	Anaxyrus nelsoni	Anura	Bufonidae	0	0	0	0	N	0	0	0	0	0	0	0	0	0	0	0	0	0	0	0	0	0	0	0	0	0	0	0	0	0	0	0	0	0	0	0	0	0	0	0	0	0	0	0	0	0
Bufo_pardalis	Sclerophrys pardalis	Anura	Bufonidae	0	0	0	0	N	0	0	0	0	0	0	0	0	0	0	0	0	0	0	0	0	0	0	0	0	0	0	0	0	0	0	0	0	0	0	0	0	0	0	0	0	0	0	0	0	0
Bufo_pewzowi	Bufotes pewzowi	Anura	Bufonidae	0	0	0	0	N	0	0	0	0	0	0	0	0	0	0	0	0	0	0	0	0	0	0	0	0	0	0	0	0	0	0	0	0	0	0	0	0	0	0	0	0	0	0	0	0	0
Bufo_punctatus	Anaxyrus punctatus	Anura	Bufonidae	0	0	0	0	N	0	0	0	0	0	0	0	0	0	0	0	0	0	0	0	0	0	0	0	0	0	0	0	0	0	0	0	0	0	0	0	0	0	0	0	0	0	0	0	0	0
Bufo_quercicus	Anaxyrus quercicus	Anura	Bufonidae	0	0	0	0	N	0	0	0	0	0	0	0	0	0	0	0	0	0	0	0	0	0	0	0	0	0	0	0	0	0	0	0	0	0	0	0	0	0	0	0	0	0	0	0	0	0
Bufo_raddei	Strauchbufo raddei	Anura	Bufonidae	0	0	0	0	N	0	0	0	0	0	0	0	0	0	0	0	0	0	0	0	0	0	0	0	0	0	0	0	0	0	0	0	0	0	0	0	0	0	0	0	0	0	0	0	0	0
Bufo_regularis	Sclerophrys regularis	Anura	Bufonidae	0	0	0	0	N	0	0	0	0	0	0	0	0	0	0	0	0	0	0	0	0	0	0	0	0	0	0	0	0	0	0	0	0	0	0	0	0	0	0	0	0	0	0	0	0	0
Bufo_retiformis	Anaxyrus retiformis	Anura	Bufonidae	0	0	0	0	N	0	0	0	0	0	0	0	0	0	0	0	0	0	0	0	0	0	0	0	0	0	0	0	0	0	0	0	0	0	0	0	0	0	0	0	0	0	0	0	0	0
Bufo_schneideri	Rhinella schneideri	Anura	Bufonidae	0	0	0	0	N	0	0	0	0	0	0	0	0	0	0	0	0	0	0	0	0	0	0	0	0	0	0	0	0	0	0	0	0	0	0	0	0	0	0	0	0	0	0	0	0	0
Bufo_spinulosus	Rhinella spinulosa	Anura	Bufonidae	0	0	0	0	N	0	0	0	0	0	0	0	0	0	0	0	0	0	0	0	0	0	0	0	0	0	0	0	0	0	0	0	0	0	0	0	0	0	0	0	0	0	0	0	0	0
Bufo_stejnegeri	Bufo stejnegeri	Anura	Bufonidae	0	0	0	0	N	0	0	0	0	0	0	0	0	0	0	0	0	0	0	0	0	0	0	0	0	0	0	0	0	0	0	0	0	0	0	0	0	0	0	0	0	0	0	0	0	0
Bufo_stomaticus	Duttaphrynus stomaticus	Anura	Bufonidae	0	0	0	0	N	0	0	0	0	0	0	0	0	0	0	0	0	0	0	0	0	0	0	0	0	0	0	0	0	0	0	0	0	0	0	0	0	0	0	0	0	0	0	0	0	0
Bufo_taitanus	Mertensophryne taitana	Anura	Bufonidae	0	0	0	0	N	0	0	0	0	0	0	0	0	0	0	0	0	0	0	0	0	0	0	0	0	0	0	0	0	0	0	0	0	0	0	0	0	0	0	0	0	0	0	0	0	0
Bufo_terrestris	Anaxyrus terrestris	Anura	Bufonidae	0	0	0	0	N	0	0	0	0	0	0	0	0	0	0	0	0	0	0	0	0	0	0	0	0	0	0	0	0	0	0	0	0	0	0	0	0	0	0	0	0	0	0	0	0	0
Bufo_tibetanus	Bufo gargarizans	Anura	Bufonidae	0	0	0	0	N	0	0	0	0	0	0	0	0	0	0	0	0	0	0	0	0	0	0	0	0	0	0	0	0	0	0	0	0	0	0	0	0	0	0	0	0	0	0	0	0	0
Bufo_torrenticola	Bufo torrenticola	Anura	Bufonidae	0	0	0	0	N	0	0	0	0	0	0	0	0	0	0	0	0	0	0	0	0	0	0	0	0	0	0	0	0	0	0	0	0	0	0	0	0	0	0	0	0	0	0	0	0	0
Bufo_valliceps	Incilius valliceps	Anura	Bufonidae	0	0	0	0	N	0	0	0	0	0	0	0	0	0	0	0	0	0	0	0	0	0	0	0	0	0	0	0	0	0	0	0	0	0	0	0	0	0	0	0	0	0	0	0	0	0
Bufo_variegatus	Nannophryne variegata	Anura	Bufonidae	0	0	0	0	N	0	0	0	0	0	0	0	0	0	0	0	0	0	0	0	0	0	0	0	0	0	0	0	0	0	0	0	0	0	0	0	0	0	0	0	0	0	0	0	0	0
Bufo_verrucosissimus	Bufo verrucosissimus	Anura	Bufonidae	0	0	0	0	N	0	0	0	0	0	0	0	0	0	0	0	0	0	0	0	0	0	0	0	0	0	0	0	0	0	0	0	0	0	0	0	0	0	0	0	0	0	0	0	0	0
Bufo_vertebralis	Poyntonophrynus vertebralis	Anura	Bufonidae	0	0	0	0	N	0	0	0	0	0	0	0	0	0	0	0	0	0	0	0	0	0	0	0	0	0	0	0	0	0	0	0	0	0	0	0	0	0	0	0	0	0	0	0	0	0
Bufo_viridis	Bufotes viridis	Anura	Bufonidae	0	0	0	0	N	0	0	0	0	0	0	0	0	0	0	0	0	0	0	0	0	0	0	0	0	0	0	0	0	0	0	0	0	0	0	0	0	0	0	0	0	0	0	0	0	0
Bufo_woodhousii	Anaxyrus woodhousii	Anura	Bufonidae	0	0	0	0	N	0	0	0	0	0	0	0	0	0	0	0	0	0	0	0	0	0	0	0	0	0	0	0	0	0	0	0	0	0	0	0	0	0	0	0	0	0	0	0	0	0
Bufo_xeros	Sclerophrys xeros	Anura	Bufonidae	0	0	0	0	N	0	0	0	0	0	0	0	0	0	0	0	0	0	0	0	0	0	0	0	0	0	0	0	0	0	0	0	0	0	0	0	0	0	0	0	0	0	0	0	0	0
Cacosternum_boettgeri	Cacosternum boettgeri	Anura	Pyxicephalidae	0	0	0	0	N	0	0	0	0	0	0	0	0	0	0	0	0	0	0	0	0	0	0	0	0	0	0	0	0	0	0	0	0	0	0	0	0	0	0	0	0	0	0	0	0	0
Cacosternum_capense	Cacosternum capense	Anura	Pyxicephalidae	0	0	0	0	N	0	0	0	0	0	0	0	0	0	0	0	0	0	0	0	0	0	0	0	0	0	0	0	0	0	0	0	0	0	0	0	0	0	0	0	0	0	0	0	0	0
Cacosternum_platys	Cacosternum platys	Anura	Pyxicephalidae	0	0	0	0	N	0	0	0	0	0	0	0	0	0	0	0	0	0	0	0	0	0	0	0	0	0	0	0	0	0	0	0	0	0	0	0	0	0	0	0	0	0	0	0	0	0
Calluella_guttulata	Glyphoglossus guttulatus	Anura	Microhylidae	0	0	0	0	N	0	0	0	0	0	0	0	0	0	0	0	0	0	0	0	0	0	0	0	0	0	0	0	0	0	0	0	0	0	0	0	0	0	0	0	0	0	0	0	0	0
Callulops_pullifer	Asterophrys pullifer	Anura	Microhylidae	EA,JT	M	1	0	N	1	1	1	1	0	0	1	1	1	0	0	0	1	1	0	0	0	0	1	1	0	0	0	0	0	0	0	0	0	0	0	0	0	0	0	0	0	0	0	0	0
Callulops_robustus	Callulops robustus	Anura	Microhylidae	EA	M	1	0	N	1	1	1	1	0	0	0	1	0	0	0	0	1	1	0	0	0	0	1	1	0	0	0	0	0	0	0	0	0	0	0	0	0	0	0	0	0	0	0	0	0
Calotriton_asper	Calotriton asper	Caudata	Salamandridae	0	0	0	0	N	0	0	0	0	0	0	0	0	0	0	0	0	0	0	0	0	0	0	0	0	0	0	0	0	0	0	0	0	0	0	0	0	0	0	0	0	0	0	0	0	0
Calyptocephallela_gayi	Calyptocephalella gayi	Anura	Calyptocephalellidae	0	0	0	0	N	0	0	0	0	0	0	0	0	0	0	0	0	0	0	0	0	0	0	0	0	0	0	0	0	0	0	0	0	0	0	0	0	0	0	0	0	0	0	0	0	0
Capensibufo_rosei	Capensibufo rosei	Anura	Bufonidae	0	0	0	0	N	0	0	0	0	0	0	0	0	0	0	0	0	0	0	0	0	0	0	0	0	0	0	0	0	0	0	0	0	0	0	0	0	0	0	0	0	0	0	0	0	0
Capensibufo_tradouwi	Capensibufo tradouwi	Anura	Bufonidae	0	0	0	0	N	0	0	0	0	0	0	0	0	0	0	0	0	0	0	0	0	0	0	0	0	0	0	0	0	0	0	0	0	0	0	0	0	0	0	0	0	0	0	0	0	0
Cardioglossa_leucomystax	Cardioglossa leucomystax	Anura	Arthroleptidae	0	0	0	0	N	0	0	0	0	0	0	0	0	0	0	0	0	0	0	0	0	0	0	0	0	0	0	0	0	0	0	0	0	0	0	0	0	0	0	0	0	0	0	0	0	0
Caudacaecilia_asplenia	Ichthyophis asplenius	Gymnophiona	Ichthyophiidae	EA	F	0	1	N	1	0	0	0	1	0	0	1	0	0	0	0	1	0	1	1	0	1	0	0	0	0	0	0	0	0	0	0	0	0	0	0	0	0	0	0	0	0	0	0	0
Celsiella_vozmedianoi	Celsiella vozmedianoi	Anura	Centrolenidae	EA	M	1	0	N	1	0	1	0	0	0	0	1	0	0	0	0	1	1	0	1	1	0	0	0	0	0	0	0	0	0	0	0	0	0	0	0	0	0	0	0	0	0	0	0	0
Centrolene_antioquiense	Centrolene antioquiense	Anura	Centrolenidae	EA	M	1	0	N	1	0	1	0	0	0	0	1	0	0	0	0	1	1	0	1	1	0	0	0	0	0	0	0	0	0	0	0	0	0	0	0	0	0	0	0	0	0	0	0	0
Centrolene_bacatum	Centrolene bacatum	Anura	Centrolenidae	0	0	0	0	N	0	0	0	0	0	0	0	0	0	0	0	0	0	0	0	0	0	0	0	0	0	0	0	0	0	0	0	0	0	0	0	0	0	0	0	0	0	0	0	0	0
Centrolene_ballux	Centrolene ballux	Anura	Centrolenidae	0	0	0	0	N	0	0	0	0	0	0	0	0	0	0	0	0	0	0	0	0	0	0	0	0	0	0	0	0	0	0	0	0	0	0	0	0	0	0	0	0	0	0	0	0	0
Centrolene_buckleyi	Centrolene buckleyi	Anura	Centrolenidae	0	0	0	0	N	0	0	0	0	0	0	0	0	0	0	0	0	0	0	0	0	0	0	0	0	0	0	0	0	0	0	0	0	0	0	0	0	0	0	0	0	0	0	0	0	0
Centrolene_daidaleum	Centrolene daidaleum	Anura	Centrolenidae	EA	M	1	0	N	1	0	1	0	0	0	0	1	0	0	0	0	1	1	0	1	1	0	0	0	0	0	0	0	0	0	0	0	0	0	0	0	0	0	0	0	0	0	0	0	0
Centrolene_geckoideum	Centrolene geckoideum	Anura	Centrolenidae	EA	M	1	0	N	1	0	1	0	0	0	0	1	0	0	0	0	1	1	0	1	1	0	0	0	0	0	0	0	0	0	0	0	0	0	0	0	0	0	0	0	0	0	0	0	0
Centrolene_grandisonae	Nymphargus grandisonae	Anura	Centrolenidae	0	0	0	0	N	0	0	0	0	0	0	0	0	0	0	0	0	0	0	0	0	0	0	0	0	0	0	0	0	0	0	0	0	0	0	0	0	0	0	0	0	0	0	0	0	0
Centrolene_hesperium	Centrolene hesperium	Anura	Centrolenidae	0	0	0	0	N	0	0	0	0	0	0	0	0	0	0	0	0	0	0	0	0	0	0	0	0	0	0	0	0	0	0	0	0	0	0	0	0	0	0	0	0	0	0	0	0	0
Centrolene_hybrida	Centrolene hybrida	Anura	Centrolenidae	0	0	0	0	N	0	0	0	0	0	0	0	0	0	0	0	0	0	0	0	0	0	0	0	0	0	0	0	0	0	0	0	0	0	0	0	0	0	0	0	0	0	0	0	0	0
Centrolene_lynchi	Centrolene lynchi	Anura	Centrolenidae	0	0	0	0	N	0	0	0	0	0	0	0	0	0	0	0	0	0	0	0	0	0	0	0	0	0	0	0	0	0	0	0	0	0	0	0	0	0	0	0	0	0	0	0	0	0
Centrolene_peristictum	Centrolene peristictum	Anura	Centrolenidae	EA	M	1	0	N	1	0	1	0	0	0	0	1	0	0	0	0	1	1	0	1	1	0	0	0	0	0	0	0	0	0	0	0	0	0	0	0	0	0	0	0	0	0	0	0	0
Centrolene_savagei	Centrolene savagei	Anura	Centrolenidae	EA	M	1	0	N	1	0	1	0	0	0	0	1	0	0	0	0	1	1	0	1	1	0	0	0	0	0	0	0	0	0	0	0	0	0	0	0	0	0	0	0	0	0	0	0	0
Ceratobatrachus_guentheri	Cornufer guentheri	Anura	Ceratobatrachidae	0	0	0	0	N	0	0	0	0	0	0	0	0	0	0	0	0	0	0	0	0	0	0	0	0	0	0	0	0	0	0	0	0	0	0	0	0	0	0	0	0	0	0	0	0	0
Ceratophrys_cornuta	Ceratophrys cornuta	Anura	Ceratophryidae	0	0	0	0	N	0	0	0	0	0	0	0	0	0	0	0	0	0	0	0	0	0	0	0	0	0	0	0	0	0	0	0	0	0	0	0	0	0	0	0	0	0	0	0	0	0
Ceratophrys_ornata	Ceratophrys ornata	Anura	Ceratophryidae	0	0	0	0	N	0	0	0	0	0	0	0	0	0	0	0	0	0	0	0	0	0	0	0	0	0	0	0	0	0	0	0	0	0	0	0	0	0	0	0	0	0	0	0	0	0
Chaparana_unculuanus	Nanorana unculuanus	Anura	Dicroglossidae	0	0	0	0	N	0	0	0	0	0	0	0	0	0	0	0	0	0	0	0	0	0	0	0	0	0	0	0	0	0	0	0	0	0	0	0	0	0	0	0	0	0	0	0	0	0
Chaperina_fusca	Chaperina fusca	Anura	Microhylidae	0	0	0	0	N	0	0	0	0	0	0	0	0	0	0	0	0	0	0	0	0	0	0	0	0	0	0	0	0	0	0	0	0	0	0	0	0	0	0	0	0	0	0	0	0	0
Charadrahyla_taeniopus	Charadrahyla taeniopus	Anura	Hylidae	0	0	0	0	N	0	0	0	0	0	0	0	0	0	0	0	0	0	0	0	0	0	0	0	0	0	0	0	0	0	0	0	0	0	0	0	0	0	0	0	0	0	0	0	0	0
Chiasmocleis_bassleri	Chiasmocleis bassleri	Anura	Microhylidae	0	0	0	0	N	0	0	0	0	0	0	0	0	0	0	0	0	0	0	0	0	0	0	0	0	0	0	0	0	0	0	0	0	0	0	0	0	0	0	0	0	0	0	0	0	0
Chiasmocleis_ventrimaculata	Chiasmocleis ventrimaculata	Anura	Microhylidae	0	0	0	0	N	0	0	0	0	0	0	0	0	0	0	0	0	0	0	0	0	0	0	0	0	0	0	0	0	0	0	0	0	0	0	0	0	0	0	0	0	0	0	0	0	0
Chimerella_mariaelenae	Chimerella mariaelenae	Anura	Centrolenidae	0	0	0	0	N	0	0	0	0	0	0	0	0	0	0	0	0	0	0	0	0	0	0	0	0	0	0	0	0	0	0	0	0	0	0	0	0	0	0	0	0	0	0	0	0	0
Chioglossa_lusitanica	Chioglossa lusitanica	Caudata	Salamandridae	0	0	0	0	N	0	0	0	0	0	0	0	0	0	0	0	0	0	0	0	0	0	0	0	0	0	0	0	0	0	0	0	0	0	0	0	0	0	0	0	0	0	0	0	0	0
Chiromantis_doriae	Chiromantis doriae	Anura	Rhacophoridae	0	0	0	0	N	0	0	0	0	0	0	0	0	0	0	0	0	0	0	0	0	0	0	0	0	0	0	0	0	0	0	0	0	0	0	0	0	0	0	0	0	0	0	0	0	0
Chiromantis_rufescens	Chiromantis rufescens	Anura	Rhacophoridae	0	0	0	0	N	0	0	0	0	0	0	0	0	0	0	0	0	0	0	0	0	0	0	0	0	0	0	0	0	0	0	0	0	0	0	0	0	0	0	0	0	0	0	0	0	0
Chiromantis_vittatus	Feihyla vittata	Anura	Rhacophoridae	0	0	0	0	N	0	0	0	0	0	0	0	0	0	0	0	0	0	0	0	0	0	0	0	0	0	0	0	0	0	0	0	0	0	0	0	0	0	0	0	0	0	0	0	0	0
Chiromantis_xerampelina	Chiromantis xerampelina	Anura	Rhacophoridae	EA	F	0	1	N	1	0	0	0	1	0	0	1	0	0	0	0	1	0	1	1	0	1	0	0	0	0	0	0	0	0	0	0	0	0	0	0	0	0	0	0	0	0	0	0	0
Chiropterotriton_magnipes	Chiropterotriton magnipes	Caudata	Plethodontidae	EA	F	0	1	N	1	1	0	0	1	1	0	1	0	0	0	0	1	0	1	0	0	0	1	0	1	0	0	0	0	0	0	0	0	0	0	0	0	0	0	0	0	0	0	0	0
Chthonerpeton_indistinctum	Chthonerpeton indistinctum	Gymnophiona	Typhlonectidae	V	F	0	1	N	1	1	0	0	1	1	0	0	0	0	0	1	0	0	0	0	0	0	0	0	0	0	0	0	0	0	0	0	0	0	0	0	0	0	0	0	0	0	0	0	0
Cochranella_euknemos	Cochranella euknemos	Anura	Centrolenidae	0	0	0	0	N	0	0	0	0	0	0	0	0	0	0	0	0	0	0	0	0	0	0	0	0	0	0	0	0	0	0	0	0	0	0	0	0	0	0	0	0	0	0	0	0	0
Cochranella_granulosa	Cochranella granulosa	Anura	Centrolenidae	0	0	0	0	N	0	0	0	0	0	0	0	0	0	0	0	0	0	0	0	0	0	0	0	0	0	0	0	0	0	0	0	0	0	0	0	0	0	0	0	0	0	0	0	0	0
Conraua_goliath	Conraua goliath	Anura	Conrauidae	0	0	0	0	N	0	0	0	0	0	0	0	0	0	0	0	0	0	0	0	0	0	0	0	0	0	0	0	0	0	0	0	0	0	0	0	0	0	0	0	0	0	0	0	0	0
Cophixalus_infacetus	Cophixalus infacetus	Anura	Microhylidae	EA	M	1	0	N	1	1	1	1	0	0	0	1	0	0	0	0	1	1	0	0	0	0	1	1	0	0	0	0	0	0	0	0	0	0	0	0	0	0	0	0	0	0	0	0	0
Cophixalus_ornatus	Cophixalus ornatus	Anura	Microhylidae	EA	M	1	0	N	1	1	1	1	0	0	0	1	0	0	0	0	1	1	0	0	0	0	1	1	0	0	0	0	0	0	0	0	0	0	0	0	0	0	0	0	0	0	0	0	0
Cophixalus_sphagnicola	Cophixalus sphagnicola	Anura	Microhylidae	EA	M	1	0	N	1	1	1	1	0	0	0	1	0	0	0	0	1	1	0	0	0	0	1	1	0	0	0	0	0	0	0	0	0	0	0	0	0	0	0	0	0	0	0	0	0
Cophyla_phyllodactyla	Cophyla phyllodactyla	Anura	Microhylidae	EA	M	1	0	N	1	0	1	0	0	0	0	1	0	0	0	0	1	1	0	1	1	0	0	0	0	0	0	0	0	0	0	0	0	0	0	0	0	0	0	0	0	0	0	0	0
Corythomantis_greeningi	Corythomantis greeningi	Anura	Hylidae	0	0	0	0	N	0	0	0	0	0	0	0	0	0	0	0	0	0	0	0	0	0	0	0	0	0	0	0	0	0	0	0	0	0	0	0	0	0	0	0	0	0	0	0	0	0
Craugastor_angelicus	Craugastor angelicus	Anura	Craugastoridae	EA	F	0	1	N	1	1	0	0	1	1	0	1	0	0	0	0	1	0	1	0	0	0	1	0	1	0	0	0	0	0	0	0	0	0	0	0	0	0	0	0	0	0	0	0	0
Craugastor_augusti	Craugastor augusti	Anura	Craugastoridae	EA	M	1	0	N	1	1	1	1	0	0	0	1	0	0	0	0	1	1	0	0	0	0	1	1	0	0	0	0	0	0	0	0	0	0	0	0	0	0	0	0	0	0	0	0	0
Craugastor_crassidigitus	Craugastor crassidigitus	Anura	Craugastoridae	EA	F	0	1	N	1	1	0	0	1	1	0	1	0	0	0	0	1	0	1	0	0	0	1	0	1	0	0	0	0	0	0	0	0	0	0	0	0	0	0	0	0	0	0	0	0
Craugastor_fitzingeri	Craugastor fitzingeri	Anura	Craugastoridae	EA	F	0	1	N	1	1	0	0	1	1	0	1	0	0	0	0	1	0	1	0	0	0	1	0	1	0	0	0	0	0	0	0	0	0	0	0	0	0	0	0	0	0	0	0	0
Crinia_nimbus	Crinia nimbus	Anura	Myobatrachidae	EA	M	1	0	N	1	0	1	0	0	0	0	1	0	0	0	0	1	1	0	1	1	0	0	0	0	0	0	0	0	0	0	0	0	0	0	0	0	0	0	0	0	0	0	0	0
Crinia_parinsignifera	Crinia parinsignifera	Anura	Myobatrachidae	0	0	0	0	N	0	0	0	0	0	0	0	0	0	0	0	0	0	0	0	0	0	0	0	0	0	0	0	0	0	0	0	0	0	0	0	0	0	0	0	0	0	0	0	0	0
Crinia_signifera	Crinia signifera	Anura	Myobatrachidae	0	0	0	0	N	0	0	0	0	0	0	0	0	0	0	0	0	0	0	0	0	0	0	0	0	0	0	0	0	0	0	0	0	0	0	0	0	0	0	0	0	0	0	0	0	0
Crinia_tinnula	Crinia tinnula	Anura	Myobatrachidae	0	0	0	0	N	0	0	0	0	0	0	0	0	0	0	0	0	0	0	0	0	0	0	0	0	0	0	0	0	0	0	0	0	0	0	0	0	0	0	0	0	0	0	0	0	0
Crossodactylus_schmidti	Crossodactylus schmidti	Anura	Hylodidae	0	0	0	0	N	0	0	0	0	0	0	0	0	0	0	0	0	0	0	0	0	0	0	0	0	0	0	0	0	0	0	0	0	0	0	0	0	0	0	0	0	0	0	0	0	0
Cruziohyla_calcarifer	Cruziohyla calcarifer	Anura	Phyllomedusidae	0	0	0	0	N	0	0	0	0	0	0	0	0	0	0	0	0	0	0	0	0	0	0	0	0	0	0	0	0	0	0	0	0	0	0	0	0	0	0	0	0	0	0	0	0	0
Cryptobranchus_alleganiensis	Cryptobranchus alleganiensis	Caudata	Cryptobranchidae	EA	M	1	0	N	1	0	1	0	0	0	0	1	0	0	0	0	1	1	0	1	1	0	0	0	0	0	0	0	0	0	0	0	0	0	0	0	0	0	0	0	0	0	0	0	0
Cycloramphus_boraceiensis	Cycloramphus boraceiensis	Anura	Cycloramphidae	EA	M	1	0	N	1	0	1	0	0	0	0	1	0	0	0	0	1	1	0	1	1	0	0	0	0	0	0	0	0	0	0	0	0	0	0	0	0	0	0	0	0	0	0	0	0
Cyclorana_alboguttata	Ranoidea alboguttata	Anura	Pelodryadidae	0	0	0	0	N	0	0	0	0	0	0	0	0	0	0	0	0	0	0	0	0	0	0	0	0	0	0	0	0	0	0	0	0	0	0	0	0	0	0	0	0	0	0	0	0	0
Cyclorana_australis	Ranoidea australis	Anura	Pelodryadidae	0	0	0	0	N	0	0	0	0	0	0	0	0	0	0	0	0	0	0	0	0	0	0	0	0	0	0	0	0	0	0	0	0	0	0	0	0	0	0	0	0	0	0	0	0	0
Cyclorana_brevipes	Ranoidea brevipes	Anura	Pelodryadidae	0	0	0	0	N	0	0	0	0	0	0	0	0	0	0	0	0	0	0	0	0	0	0	0	0	0	0	0	0	0	0	0	0	0	0	0	0	0	0	0	0	0	0	0	0	0
Cyclorana_cryptotis	Ranoidea cryptotis	Anura	Pelodryadidae	0	0	0	0	N	0	0	0	0	0	0	0	0	0	0	0	0	0	0	0	0	0	0	0	0	0	0	0	0	0	0	0	0	0	0	0	0	0	0	0	0	0	0	0	0	0
Cyclorana_cultripes	Ranoidea cultripes	Anura	Pelodryadidae	0	0	0	0	N	0	0	0	0	0	0	0	0	0	0	0	0	0	0	0	0	0	0	0	0	0	0	0	0	0	0	0	0	0	0	0	0	0	0	0	0	0	0	0	0	0
Cyclorana_longipes	Ranoidea longipes	Anura	Pelodryadidae	0	0	0	0	N	0	0	0	0	0	0	0	0	0	0	0	0	0	0	0	0	0	0	0	0	0	0	0	0	0	0	0	0	0	0	0	0	0	0	0	0	0	0	0	0	0
Cyclorana_maculosa	Ranoidea maculosa	Anura	Pelodryadidae	0	0	0	0	N	0	0	0	0	0	0	0	0	0	0	0	0	0	0	0	0	0	0	0	0	0	0	0	0	0	0	0	0	0	0	0	0	0	0	0	0	0	0	0	0	0
Cyclorana_maini	Ranoidea maini	Anura	Pelodryadidae	0	0	0	0	N	0	0	0	0	0	0	0	0	0	0	0	0	0	0	0	0	0	0	0	0	0	0	0	0	0	0	0	0	0	0	0	0	0	0	0	0	0	0	0	0	0
Cyclorana_manya	Ranoidea manya	Anura	Pelodryadidae	0	0	0	0	N	0	0	0	0	0	0	0	0	0	0	0	0	0	0	0	0	0	0	0	0	0	0	0	0	0	0	0	0	0	0	0	0	0	0	0	0	0	0	0	0	0
Cyclorana_novaehollandiae	Ranoidea novaehollandiae	Anura	Pelodryadidae	0	0	0	0	N	0	0	0	0	0	0	0	0	0	0	0	0	0	0	0	0	0	0	0	0	0	0	0	0	0	0	0	0	0	0	0	0	0	0	0	0	0	0	0	0	0
Cyclorana_platycephala	Ranoidea platycephala	Anura	Pelodryadidae	0	0	0	0	N	0	0	0	0	0	0	0	0	0	0	0	0	0	0	0	0	0	0	0	0	0	0	0	0	0	0	0	0	0	0	0	0	0	0	0	0	0	0	0	0	0
Cyclorana_vagitus	Ranoidea vagitus	Anura	Pelodryadidae	0	0	0	0	N	0	0	0	0	0	0	0	0	0	0	0	0	0	0	0	0	0	0	0	0	0	0	0	0	0	0	0	0	0	0	0	0	0	0	0	0	0	0	0	0	0
Cyclorana_verrucosa	Ranoidea verrucosa	Anura	Pelodryadidae	0	0	0	0	N	0	0	0	0	0	0	0	0	0	0	0	0	0	0	0	0	0	0	0	0	0	0	0	0	0	0	0	0	0	0	0	0	0	0	0	0	0	0	0	0	0
Cynops_ensicauda	Cynops ensicauda	Caudata	Salamandridae	0	0	0	0	N	0	0	0	0	0	0	0	0	0	0	0	0	0	0	0	0	0	0	0	0	0	0	0	0	0	0	0	0	0	0	0	0	0	0	0	0	0	0	0	0	0
Cynops_pyrrhogaster	Cynops pyrrhogaster	Caudata	Salamandridae	0	0	0	0	N	0	0	0	0	0	0	0	0	0	0	0	0	0	0	0	0	0	0	0	0	0	0	0	0	0	0	0	0	0	0	0	0	0	0	0	0	0	0	0	0	0
Dendrobates_amazonicus	Ranitomeya amazonica	Anura	Dendrobatidae	EA,TT,TF	M,M,M+F	1	1	C	1	1	1	1	0	1	0	1	1	0	1	0	1	1	0	1	1	0	0	0	0	0	0	0	0	0	0	0	0	0	0	0	0	1	1	0	0	0	0	1	1
Dendrobates_arboreus	Oophaga arborea	Anura	Dendrobatidae	EA,TT,TF	M,F,F	1	1	C	1	1	1	0	0	1	0	1	1	0	1	0	1	1	0	1	1	0	0	0	0	0	0	0	0	0	0	0	0	0	0	0	0	1	0	1	0	0	0	1	0
Dendrobates_auratus	Dendrobates auratus	Anura	Dendrobatidae	EA,TT	M	1	0	N	1	1	1	1	0	0	0	1	1	0	0	0	1	1	0	1	1	0	0	0	0	0	0	0	0	0	0	0	0	0	0	0	0	1	1	0	0	0	0	0	0
Dendrobates_biolat	Ranitomeya sirensis	Anura	Dendrobatidae	EA,TT	M	1	0	N	1	1	1	1	0	0	0	1	1	0	0	0	1	1	0	1	1	0	0	0	0	0	0	0	0	0	0	0	0	0	0	0	0	1	1	0	0	0	0	0	0
Dendrobates_castaneoticus	Adelphobates castaneoticus	Anura	Dendrobatidae	EA,TT	M	1	0	N	1	1	1	1	0	0	0	1	1	0	0	0	1	1	0	1	1	0	0	0	0	0	0	0	0	0	0	0	0	0	0	0	0	1	1	0	0	0	0	0	0
Dendrobates_claudiae	Andinobates claudiae	Anura	Dendrobatidae	EA,TT	M	1	0	N	1	1	1	1	0	0	0	1	1	0	0	0	1	1	0	1	1	0	0	0	0	0	0	0	0	0	0	0	0	0	0	0	0	1	1	0	0	0	0	0	0
Dendrobates_fantasticus	Ranitomeya fantastica	Anura	Dendrobatidae	EA,TT	M	1	0	N	1	1	1	1	0	0	0	1	1	0	0	0	1	1	0	1	1	0	0	0	0	0	0	0	0	0	0	0	0	0	0	0	0	1	1	0	0	0	0	0	0
Dendrobates_fulguritus	Andinobates fulguritus	Anura	Dendrobatidae	EA,TT	M	1	0	N	1	1	1	1	0	0	0	1	1	0	0	0	1	1	0	1	1	0	0	0	0	0	0	0	0	0	0	0	0	0	0	0	0	1	1	0	0	0	0	0	0
Dendrobates_granuliferus	Oophaga granulifera	Anura	Dendrobatidae	EA,TT,TF	M,F,F	1	1	C	1	1	1	0	0	1	0	1	1	0	1	0	1	1	0	1	1	0	0	0	0	0	0	0	0	0	0	0	0	0	0	0	0	1	0	1	0	0	0	1	0
Dendrobates_histrionicus	Oophaga histrionica	Anura	Dendrobatidae	EA,TT,TF	F	0	1	N	1	1	0	0	1	1	0	1	1	0	1	0	1	0	1	1	0	1	0	0	0	0	0	0	0	0	0	0	0	0	0	0	0	1	0	1	0	0	0	1	0
Dendrobates_imitator	Ranitomeya imitator	Anura	Dendrobatidae	EA,TT,TF	M,M,M+F	1	1	C	1	1	1	1	0	1	0	1	1	0	1	0	1	1	0	1	1	0	0	0	0	0	0	0	0	0	0	0	0	0	0	0	0	1	1	0	0	0	0	1	1
Dendrobates_lamasi	Ranitomeya sirensis	Anura	Dendrobatidae	EA,TT	M	1	0	N	1	1	1	1	0	0	0	1	1	0	0	0	1	1	0	1	1	0	0	0	0	0	0	0	0	0	0	0	0	0	0	0	0	1	1	0	0	0	0	0	0
Dendrobates_lehmanni	Oophaga lehmanni	Anura	Dendrobatidae	EA,TT,TF	F	0	1	N	1	1	0	0	1	1	0	1	1	0	1	0	1	0	1	1	0	1	0	0	0	0	0	0	0	0	0	0	0	0	0	0	0	1	0	1	0	0	0	1	0
Dendrobates_leucomelas	Dendrobates leucomelas	Anura	Dendrobatidae	EA,TT	M	1	0	N	1	1	1	1	0	0	0	1	1	0	0	0	1	1	0	1	1	0	0	0	0	0	0	0	0	0	0	0	0	0	0	0	0	1	1	0	0	0	0	0	0
Dendrobates_minutus	Andinobates minutus	Anura	Dendrobatidae	EA,TT	M	1	0	N	1	1	1	1	0	0	0	1	1	0	0	0	1	1	0	1	1	0	0	0	0	0	0	0	0	0	0	0	0	0	0	0	0	1	1	0	0	0	0	0	0
Dendrobates_pumilio	Oophaga pumilio	Anura	Dendrobatidae	EA,TT,TF	M+F,F,F	1	1	C	1	1	1	0	1	1	0	1	1	0	1	0	1	1	1	1	1	1	0	0	0	0	0	0	0	0	0	0	0	0	0	0	0	1	0	1	0	0	0	1	0
Dendrobates_reticulatus	Ranitomeya reticulata	Anura	Dendrobatidae	EA,TT	M	1	0	N	1	1	1	1	0	0	0	1	1	0	0	0	1	1	0	1	1	0	0	0	0	0	0	0	0	0	0	0	0	0	0	0	0	1	1	0	0	0	0	0	0
Dendrobates_speciosus	Oophaga speciosa	Anura	Dendrobatidae	EA,TT,TF	M+F,F,F	1	1	C	1	1	1	0	1	1	0	1	1	0	1	0	1	1	1	1	1	1	0	0	0	0	0	0	0	0	0	0	0	0	0	0	0	1	0	1	0	0	0	1	0
Dendrobates_steyermarki	Minyobates steyermarki	Anura	Dendrobatidae	EA,TT	M	1	0	N	1	1	1	1	0	0	0	1	1	0	0	0	1	1	0	1	1	0	0	0	0	0	0	0	0	0	0	0	0	0	0	0	0	1	1	0	0	0	0	0	0
Dendrobates_sylvaticus	Oophaga sylvatica	Anura	Dendrobatidae	EA,TT,TF	F	0	1	N	1	1	0	0	1	1	0	1	1	0	1	0	1	0	1	1	0	1	0	0	0	0	0	0	0	0	0	0	0	0	0	0	0	1	0	1	0	0	0	1	0
Dendrobates_tinctorius	Dendrobates tinctorius	Anura	Dendrobatidae	EA,TT	M	1	0	N	1	1	1	1	0	0	0	1	1	0	0	0	1	1	0	1	1	0	0	0	0	0	0	0	0	0	0	0	0	0	0	0	0	1	1	0	0	0	0	0	0
Dendrobates_truncatus	Dendrobates truncatus	Anura	Dendrobatidae	EA,TT	M	1	0	N	1	1	1	1	0	0	0	1	1	0	0	0	1	1	0	1	1	0	0	0	0	0	0	0	0	0	0	0	0	0	0	0	0	1	1	0	0	0	0	0	0
Dendrobates_uakarii	Ranitomeya uakarii	Anura	Dendrobatidae	EA,TT	M	1	0	N	1	1	1	1	0	0	0	1	1	0	0	0	1	1	0	1	1	0	0	0	0	0	0	0	0	0	0	0	0	0	0	0	0	1	1	0	0	0	0	0	0
Dendrobates_vanzolinii	Ranitomeya vanzolinii	Anura	Dendrobatidae	EA,TT,TF	M,M,M+F	1	1	C	1	1	1	1	0	1	0	1	1	0	1	0	1	1	0	1	1	0	0	0	0	0	0	0	0	0	0	0	0	0	0	0	0	1	1	0	0	0	0	1	1
Dendrobates_ventrimaculatus	Ranitomeya ventrimaculata	Anura	Dendrobatidae	EA,TT	M	1	0	N	1	1	1	1	0	0	0	1	1	0	0	0	1	1	0	1	1	0	0	0	0	0	0	0	0	0	0	0	0	0	0	0	0	1	1	0	0	0	0	0	0
Dendrobates_vicentei	Oophaga vicentei	Anura	Dendrobatidae	EA,TT,TF	M,F,F	1	1	C	1	1	1	0	0	1	0	1	1	0	1	0	1	1	0	1	1	0	0	0	0	0	0	0	0	0	0	0	0	0	0	0	0	1	0	1	0	0	0	1	0
Dendrophryniscus_minutus	Amazophrynella minuta	Anura	Bufonidae	0	0	0	0	N	0	0	0	0	0	0	0	0	0	0	0	0	0	0	0	0	0	0	0	0	0	0	0	0	0	0	0	0	0	0	0	0	0	0	0	0	0	0	0	0	0
Dendropsophus_allenorum	Dendropsophus timbeba	Anura	Hylidae	0	0	0	0	N	0	0	0	0	0	0	0	0	0	0	0	0	0	0	0	0	0	0	0	0	0	0	0	0	0	0	0	0	0	0	0	0	0	0	0	0	0	0	0	0	0
Dendropsophus_anceps	Dendropsophus anceps	Anura	Hylidae	0	0	0	0	N	0	0	0	0	0	0	0	0	0	0	0	0	0	0	0	0	0	0	0	0	0	0	0	0	0	0	0	0	0	0	0	0	0	0	0	0	0	0	0	0	0
Dendropsophus_berthalutzae	Dendropsophus berthalutzae	Anura	Hylidae	0	0	0	0	N	0	0	0	0	0	0	0	0	0	0	0	0	0	0	0	0	0	0	0	0	0	0	0	0	0	0	0	0	0	0	0	0	0	0	0	0	0	0	0	0	0
Dendropsophus_bifurcus	Dendropsophus bifurcus	Anura	Hylidae	0	0	0	0	N	0	0	0	0	0	0	0	0	0	0	0	0	0	0	0	0	0	0	0	0	0	0	0	0	0	0	0	0	0	0	0	0	0	0	0	0	0	0	0	0	0
Dendropsophus_bipunctatus	Dendropsophus bipunctatus	Anura	Hylidae	0	0	0	0	N	0	0	0	0	0	0	0	0	0	0	0	0	0	0	0	0	0	0	0	0	0	0	0	0	0	0	0	0	0	0	0	0	0	0	0	0	0	0	0	0	0
Dendropsophus_brevifrons	Dendropsophus brevifrons	Anura	Hylidae	0	0	0	0	N	0	0	0	0	0	0	0	0	0	0	0	0	0	0	0	0	0	0	0	0	0	0	0	0	0	0	0	0	0	0	0	0	0	0	0	0	0	0	0	0	0
Dendropsophus_carnifex	Dendropsophus carnifex	Anura	Hylidae	0	0	0	0	N	0	0	0	0	0	0	0	0	0	0	0	0	0	0	0	0	0	0	0	0	0	0	0	0	0	0	0	0	0	0	0	0	0	0	0	0	0	0	0	0	0
Dendropsophus_ebraccatus	Dendropsophus ebraccatus	Anura	Hylidae	0	0	0	0	N	0	0	0	0	0	0	0	0	0	0	0	0	0	0	0	0	0	0	0	0	0	0	0	0	0	0	0	0	0	0	0	0	0	0	0	0	0	0	0	0	0
Dendropsophus_elegans	Dendropsophus elegans	Anura	Hylidae	0	0	0	0	N	0	0	0	0	0	0	0	0	0	0	0	0	0	0	0	0	0	0	0	0	0	0	0	0	0	0	0	0	0	0	0	0	0	0	0	0	0	0	0	0	0
Dendropsophus_giesleri	Dendropsophus giesleri	Anura	Hylidae	0	0	0	0	N	0	0	0	0	0	0	0	0	0	0	0	0	0	0	0	0	0	0	0	0	0	0	0	0	0	0	0	0	0	0	0	0	0	0	0	0	0	0	0	0	0
Dendropsophus_koechlini	Dendropsophus koechlini	Anura	Hylidae	0	0	0	0	N	0	0	0	0	0	0	0	0	0	0	0	0	0	0	0	0	0	0	0	0	0	0	0	0	0	0	0	0	0	0	0	0	0	0	0	0	0	0	0	0	0
Dendropsophus_leali	Dendropsophus leali	Anura	Hylidae	0	0	0	0	N	0	0	0	0	0	0	0	0	0	0	0	0	0	0	0	0	0	0	0	0	0	0	0	0	0	0	0	0	0	0	0	0	0	0	0	0	0	0	0	0	0
Dendropsophus_leucophyllatus	Dendropsophus leucophyllatus	Anura	Hylidae	0	0	0	0	N	0	0	0	0	0	0	0	0	0	0	0	0	0	0	0	0	0	0	0	0	0	0	0	0	0	0	0	0	0	0	0	0	0	0	0	0	0	0	0	0	0
Dendropsophus_marmoratus	Dendropsophus marmoratus	Anura	Hylidae	0	0	0	0	N	0	0	0	0	0	0	0	0	0	0	0	0	0	0	0	0	0	0	0	0	0	0	0	0	0	0	0	0	0	0	0	0	0	0	0	0	0	0	0	0	0
Dendropsophus_microcephalus	Dendropsophus microcephalus	Anura	Hylidae	0	0	0	0	N	0	0	0	0	0	0	0	0	0	0	0	0	0	0	0	0	0	0	0	0	0	0	0	0	0	0	0	0	0	0	0	0	0	0	0	0	0	0	0	0	0
Dendropsophus_minusculus	Dendropsophus minusculus	Anura	Hylidae	0	0	0	0	N	0	0	0	0	0	0	0	0	0	0	0	0	0	0	0	0	0	0	0	0	0	0	0	0	0	0	0	0	0	0	0	0	0	0	0	0	0	0	0	0	0
Dendropsophus_minutus	Dendropsophus minutus	Anura	Hylidae	0	0	0	0	N	0	0	0	0	0	0	0	0	0	0	0	0	0	0	0	0	0	0	0	0	0	0	0	0	0	0	0	0	0	0	0	0	0	0	0	0	0	0	0	0	0
Dendropsophus_miyatai	Dendropsophus miyatai	Anura	Hylidae	0	0	0	0	N	0	0	0	0	0	0	0	0	0	0	0	0	0	0	0	0	0	0	0	0	0	0	0	0	0	0	0	0	0	0	0	0	0	0	0	0	0	0	0	0	0
Dendropsophus_nanus	Dendropsophus nanus	Anura	Hylidae	0	0	0	0	N	0	0	0	0	0	0	0	0	0	0	0	0	0	0	0	0	0	0	0	0	0	0	0	0	0	0	0	0	0	0	0	0	0	0	0	0	0	0	0	0	0
Dendropsophus_parviceps	Dendropsophus parviceps	Anura	Hylidae	0	0	0	0	N	0	0	0	0	0	0	0	0	0	0	0	0	0	0	0	0	0	0	0	0	0	0	0	0	0	0	0	0	0	0	0	0	0	0	0	0	0	0	0	0	0
Dendropsophus_rhodopeplus	Dendropsophus rhodopeplus	Anura	Hylidae	0	0	0	0	N	0	0	0	0	0	0	0	0	0	0	0	0	0	0	0	0	0	0	0	0	0	0	0	0	0	0	0	0	0	0	0	0	0	0	0	0	0	0	0	0	0
Dendropsophus_riveroi	Dendropsophus riveroi	Anura	Hylidae	0	0	0	0	N	0	0	0	0	0	0	0	0	0	0	0	0	0	0	0	0	0	0	0	0	0	0	0	0	0	0	0	0	0	0	0	0	0	0	0	0	0	0	0	0	0
Dendropsophus_rubicundulus	Dendropsophus rubicundulus	Anura	Hylidae	0	0	0	0	N	0	0	0	0	0	0	0	0	0	0	0	0	0	0	0	0	0	0	0	0	0	0	0	0	0	0	0	0	0	0	0	0	0	0	0	0	0	0	0	0	0
Dendropsophus_sanborni	Dendropsophus sanborni	Anura	Hylidae	0	0	0	0	N	0	0	0	0	0	0	0	0	0	0	0	0	0	0	0	0	0	0	0	0	0	0	0	0	0	0	0	0	0	0	0	0	0	0	0	0	0	0	0	0	0
Dendropsophus_sarayacuensis	Dendropsophus sarayacuensis	Anura	Hylidae	0	0	0	0	N	0	0	0	0	0	0	0	0	0	0	0	0	0	0	0	0	0	0	0	0	0	0	0	0	0	0	0	0	0	0	0	0	0	0	0	0	0	0	0	0	0
Dendropsophus_seniculus	Dendropsophus seniculus	Anura	Hylidae	0	0	0	0	N	0	0	0	0	0	0	0	0	0	0	0	0	0	0	0	0	0	0	0	0	0	0	0	0	0	0	0	0	0	0	0	0	0	0	0	0	0	0	0	0	0
Dendropsophus_triangulum	Dendropsophus triangulum	Anura	Hylidae	0	0	0	0	N	0	0	0	0	0	0	0	0	0	0	0	0	0	0	0	0	0	0	0	0	0	0	0	0	0	0	0	0	0	0	0	0	0	0	0	0	0	0	0	0	0
Dermatonotus_muelleri	Dermatonotus muelleri	Anura	Microhylidae	0	0	0	0	N	0	0	0	0	0	0	0	0	0	0	0	0	0	0	0	0	0	0	0	0	0	0	0	0	0	0	0	0	0	0	0	0	0	0	0	0	0	0	0	0	0
Dermophis_mexicanus	Dermophis mexicanus	Gymnophiona	Dermophiidae	V	F	0	1	N	1	1	0	0	1	1	0	0	0	0	0	1	0	0	0	0	0	0	0	0	0	0	0	0	0	0	0	0	0	0	0	0	0	0	0	0	0	0	0	0	0
Desmognathus_aeneus	Desmognathus aeneus	Caudata	Plethodontidae	EA	F	0	1	N	1	1	0	0	1	1	0	1	0	0	0	0	1	0	1	0	0	0	1	0	1	0	0	0	0	0	0	0	0	0	0	0	0	0	0	0	0	0	0	0	0
Desmognathus_apalachicolae	Desmognathus apalachicolae	Caudata	Plethodontidae	EA	F	0	1	N	1	0	0	0	1	0	0	1	0	0	0	0	1	0	1	1	0	1	0	0	0	0	0	0	0	0	0	0	0	0	0	0	0	0	0	0	0	0	0	0	0
Desmognathus_auriculatus	Desmognathus auriculatus	Caudata	Plethodontidae	EA	F	0	1	N	1	0	0	0	1	0	0	1	0	0	0	0	1	0	1	1	0	1	0	0	0	0	0	0	0	0	0	0	0	0	0	0	0	0	0	0	0	0	0	0	0
Desmognathus_brimleyorum	Desmognathus brimleyorum	Caudata	Plethodontidae	EA	F	0	1	N	1	0	0	0	1	0	0	1	0	0	0	0	1	0	1	1	0	1	0	0	0	0	0	0	0	0	0	0	0	0	0	0	0	0	0	0	0	0	0	0	0
Desmognathus_carolinensis	Desmognathus carolinensis	Caudata	Plethodontidae	EA	F	0	1	N	1	0	0	0	1	0	0	1	0	0	0	0	1	0	1	1	0	1	0	0	0	0	0	0	0	0	0	0	0	0	0	0	0	0	0	0	0	0	0	0	0
Desmognathus_fuscus	Desmognathus fuscus	Caudata	Plethodontidae	EA	F	0	1	N	1	0	0	0	1	0	0	1	0	0	0	0	1	0	1	1	0	1	0	0	0	0	0	0	0	0	0	0	0	0	0	0	0	0	0	0	0	0	0	0	0
Desmognathus_imitator	Desmognathus imitator	Caudata	Plethodontidae	EA	F	0	1	N	1	0	0	0	1	0	0	1	0	0	0	0	1	0	1	1	0	1	0	0	0	0	0	0	0	0	0	0	0	0	0	0	0	0	0	0	0	0	0	0	0
Desmognathus_marmoratus	Desmognathus marmoratus	Caudata	Plethodontidae	EA	F	0	1	N	1	0	0	0	1	0	0	1	0	0	0	0	1	0	1	1	0	1	0	0	0	0	0	0	0	0	0	0	0	0	0	0	0	0	0	0	0	0	0	0	0
Desmognathus_monticola	Desmognathus monticola	Caudata	Plethodontidae	EA	F	0	1	N	1	0	0	0	1	0	0	1	0	0	0	0	1	0	1	1	0	1	0	0	0	0	0	0	0	0	0	0	0	0	0	0	0	0	0	0	0	0	0	0	0
Desmognathus_ochrophaeus	Desmognathus ochrophaeus	Caudata	Plethodontidae	EA	F	0	1	N	1	0	0	0	1	0	0	1	0	0	0	0	1	0	1	1	0	1	0	0	0	0	0	0	0	0	0	0	0	0	0	0	0	0	0	0	0	0	0	0	0
Desmognathus_ocoee	Desmognathus ocoee	Caudata	Plethodontidae	EA	F	0	1	N	1	0	0	0	1	0	0	1	0	0	0	0	1	0	1	1	0	1	0	0	0	0	0	0	0	0	0	0	0	0	0	0	0	0	0	0	0	0	0	0	0
Desmognathus_orestes	Desmognathus orestes	Caudata	Plethodontidae	EA	F	0	1	N	1	0	0	0	1	0	0	1	0	0	0	0	1	0	1	1	0	1	0	0	0	0	0	0	0	0	0	0	0	0	0	0	0	0	0	0	0	0	0	0	0
Desmognathus_quadramaculatus	Desmognathus quadramaculatus	Caudata	Plethodontidae	EA	F	0	1	N	1	0	0	0	1	0	0	1	0	0	0	0	1	0	1	1	0	1	0	0	0	0	0	0	0	0	0	0	0	0	0	0	0	0	0	0	0	0	0	0	0
Desmognathus_santeetlah	Desmognathus santeetlah	Caudata	Plethodontidae	EA	F	0	1	N	1	0	0	0	1	0	0	1	0	0	0	0	1	0	1	1	0	1	0	0	0	0	0	0	0	0	0	0	0	0	0	0	0	0	0	0	0	0	0	0	0
Desmognathus_welteri	Desmognathus welteri	Caudata	Plethodontidae	EA	F	0	1	N	1	0	0	0	1	0	0	1	0	0	0	0	1	0	1	1	0	1	0	0	0	0	0	0	0	0	0	0	0	0	0	0	0	0	0	0	0	0	0	0	0
Desmognathus_wrighti	Desmognathus wrighti	Caudata	Plethodontidae	EA	F	0	1	N	1	1	0	0	1	1	0	1	0	0	0	0	1	0	1	0	0	0	1	0	1	0	0	0	0	0	0	0	0	0	0	0	0	0	0	0	0	0	0	0	0
Diasporus_diastema	Diasporus diastema	Anura	Eleutherodactylidae	0	0	0	0	N	0	0	0	0	0	0	0	0	0	0	0	0	0	0	0	0	0	0	0	0	0	0	0	0	0	0	0	0	0	0	0	0	0	0	0	0	0	0	0	0	0
Dicamptodon_aterrimus	Dicamptodon aterrimus	Caudata	Ambystomatidae	EA	F	0	1	N	1	0	0	0	1	0	0	1	0	0	0	0	1	0	1	1	0	1	0	0	0	0	0	0	0	0	0	0	0	0	0	0	0	0	0	0	0	0	0	0	0
Dicamptodon_copei	Dicamptodon copei	Caudata	Ambystomatidae	EA	F	0	1	N	1	0	0	0	1	0	0	1	0	0	0	0	1	0	1	1	0	1	0	0	0	0	0	0	0	0	0	0	0	0	0	0	0	0	0	0	0	0	0	0	0
Dicamptodon_ensatus	Dicamptodon ensatus	Caudata	Ambystomatidae	EA	F	0	1	N	1	0	0	0	1	0	0	1	0	0	0	0	1	0	1	1	0	1	0	0	0	0	0	0	0	0	0	0	0	0	0	0	0	0	0	0	0	0	0	0	0
Dicamptodon_tenebrosus	Dicamptodon tenebrosus	Caudata	Ambystomatidae	EA	F	0	1	N	1	0	0	0	1	0	0	1	0	0	0	0	1	0	1	1	0	1	0	0	0	0	0	0	0	0	0	0	0	0	0	0	0	0	0	0	0	0	0	0	0
Discoglossus_galganoi	Discoglossus galganoi	Anura	Alytidae	0	0	0	0	N	0	0	0	0	0	0	0	0	0	0	0	0	0	0	0	0	0	0	0	0	0	0	0	0	0	0	0	0	0	0	0	0	0	0	0	0	0	0	0	0	0
Discoglossus_jeanneae	Discoglossus jeanneae	Anura	Alytidae	0	0	0	0	N	0	0	0	0	0	0	0	0	0	0	0	0	0	0	0	0	0	0	0	0	0	0	0	0	0	0	0	0	0	0	0	0	0	0	0	0	0	0	0	0	0
Discoglossus_montalentii	Discoglossus montalentii	Anura	Alytidae	0	0	0	0	N	0	0	0	0	0	0	0	0	0	0	0	0	0	0	0	0	0	0	0	0	0	0	0	0	0	0	0	0	0	0	0	0	0	0	0	0	0	0	0	0	0
Discoglossus_pictus	Discoglossus pictus	Anura	Alytidae	0	0	0	0	N	0	0	0	0	0	0	0	0	0	0	0	0	0	0	0	0	0	0	0	0	0	0	0	0	0	0	0	0	0	0	0	0	0	0	0	0	0	0	0	0	0
Discoglossus_sardus	Discoglossus sardus	Anura	Alytidae	0	0	0	0	N	0	0	0	0	0	0	0	0	0	0	0	0	0	0	0	0	0	0	0	0	0	0	0	0	0	0	0	0	0	0	0	0	0	0	0	0	0	0	0	0	0
Duellmanohyla_rufioculis	Duellmanohyla rufioculis	Anura	Hylidae	0	0	0	0	N	0	0	0	0	0	0	0	0	0	0	0	0	0	0	0	0	0	0	0	0	0	0	0	0	0	0	0	0	0	0	0	0	0	0	0	0	0	0	0	0	0
Duellmanohyla_soralia	Duellmanohyla soralia	Anura	Hylidae	0	0	0	0	N	0	0	0	0	0	0	0	0	0	0	0	0	0	0	0	0	0	0	0	0	0	0	0	0	0	0	0	0	0	0	0	0	0	0	0	0	0	0	0	0	0
Dyscophus_antongilii	Dyscophus antongilii	Anura	Microhylidae	0	0	0	0	N	0	0	0	0	0	0	0	0	0	0	0	0	0	0	0	0	0	0	0	0	0	0	0	0	0	0	0	0	0	0	0	0	0	0	0	0	0	0	0	0	0
Echinotriton_andersoni	Echinotriton andersoni	Caudata	Salamandridae	0	0	0	0	N	0	0	0	0	0	0	0	0	0	0	0	0	0	0	0	0	0	0	0	0	0	0	0	0	0	0	0	0	0	0	0	0	0	0	0	0	0	0	0	0	0
Echinotriton_chinhaiensis	Echinotriton chinhaiensis	Caudata	Salamandridae	0	0	0	0	N	0	0	0	0	0	0	0	0	0	0	0	0	0	0	0	0	0	0	0	0	0	0	0	0	0	0	0	0	0	0	0	0	0	0	0	0	0	0	0	0	0
Ecnomiohyla_miotympanum	Rheohyla miotympanum	Anura	Hylidae	0	0	0	0	N	0	0	0	0	0	0	0	0	0	0	0	0	0	0	0	0	0	0	0	0	0	0	0	0	0	0	0	0	0	0	0	0	0	0	0	0	0	0	0	0	0
Edalorhina_perezi	Edalorhina perezi	Anura	Leptodactylidae	0	0	0	0	N	0	0	0	0	0	0	0	0	0	0	0	0	0	0	0	0	0	0	0	0	0	0	0	0	0	0	0	0	0	0	0	0	0	0	0	0	0	0	0	0	0
Elachistocleis_bicolor	Elachistocleis bicolor	Anura	Microhylidae	0	0	0	0	N	0	0	0	0	0	0	0	0	0	0	0	0	0	0	0	0	0	0	0	0	0	0	0	0	0	0	0	0	0	0	0	0	0	0	0	0	0	0	0	0	0
Eleutherodactylus_abbotti	Eleutherodactylus abbotti	Anura	Eleutherodactylidae	EA	M	1	0	N	1	1	1	1	0	0	0	1	0	0	0	0	1	1	0	0	0	0	1	1	0	0	0	0	0	0	0	0	0	0	0	0	0	0	0	0	0	0	0	0	0
Eleutherodactylus_albipes	Eleutherodactylus albipes	Anura	Eleutherodactylidae	EA	F	0	1	N	1	1	0	0	1	1	0	1	0	0	0	0	1	0	1	0	0	0	1	0	1	0	0	0	0	0	0	0	0	0	0	0	0	0	0	0	0	0	0	0	0
Eleutherodactylus_alticola	Eleutherodactylus alticola	Anura	Eleutherodactylidae	EA	M/F	1	1	O	1	1	1	1	1	1	0	1	0	0	0	0	1	1	1	0	0	0	1	1	1	0	0	0	0	0	0	0	0	0	0	0	0	0	0	0	0	0	0	0	0
Eleutherodactylus_amadeus	Eleutherodactylus amadeus	Anura	Eleutherodactylidae	EA	M	1	0	N	1	1	1	1	0	0	0	1	0	0	0	0	1	1	0	0	0	0	1	1	0	0	0	0	0	0	0	0	0	0	0	0	0	0	0	0	0	0	0	0	0
Eleutherodactylus_amplinympha	Eleutherodactylus amplinympha	Anura	Eleutherodactylidae	EA	M	1	0	N	1	1	1	1	0	0	0	1	0	0	0	0	1	1	0	0	0	0	1	1	0	0	0	0	0	0	0	0	0	0	0	0	0	0	0	0	0	0	0	0	0
Eleutherodactylus_atkinsi	Eleutherodactylus atkinsi	Anura	Eleutherodactylidae	EA	F	0	1	N	1	1	0	0	1	1	0	1	0	0	0	0	1	0	1	0	0	0	1	0	1	0	0	0	0	0	0	0	0	0	0	0	0	0	0	0	0	0	0	0	0
Eleutherodactylus_auriculatoides	Eleutherodactylus auriculatoides	Anura	Eleutherodactylidae	EA	M	1	0	N	1	1	1	1	0	0	0	1	0	0	0	0	1	1	0	0	0	0	1	1	0	0	0	0	0	0	0	0	0	0	0	0	0	0	0	0	0	0	0	0	0
Eleutherodactylus_bakeri	Eleutherodactylus bakeri	Anura	Eleutherodactylidae	EA	M	1	0	N	1	1	1	1	0	0	0	1	0	0	0	0	1	1	0	0	0	0	1	1	0	0	0	0	0	0	0	0	0	0	0	0	0	0	0	0	0	0	0	0	0
Eleutherodactylus_cochranae	Eleutherodactylus cochranae	Anura	Eleutherodactylidae	EA	M	1	0	N	1	1	1	1	0	0	0	1	0	0	0	0	1	1	0	0	0	0	1	1	0	0	0	0	0	0	0	0	0	0	0	0	0	0	0	0	0	0	0	0	0
Eleutherodactylus_cooki	Eleutherodactylus cooki	Anura	Eleutherodactylidae	EA,JA	M	1	0	N	1	1	1	1	0	0	1	1	0	0	0	0	1	1	0	0	0	0	1	1	0	0	0	0	0	0	0	0	0	0	0	0	0	0	0	0	0	0	0	0	0
Eleutherodactylus_coqui	Eleutherodactylus coqui	Anura	Eleutherodactylidae	EA,JA	M	1	0	N	1	1	1	1	0	0	1	1	0	0	0	0	1	1	0	0	0	0	1	1	0	0	0	0	0	0	0	0	0	0	0	0	0	0	0	0	0	0	0	0	0
Eleutherodactylus_cundalli	Eleutherodactylus cundalli	Anura	Eleutherodactylidae	EA,JT	F	0	1	N	1	1	0	0	1	1	1	1	1	0	0	0	1	0	1	0	0	0	1	0	1	0	0	0	0	0	0	0	0	0	0	0	0	0	0	0	0	0	0	0	0
Eleutherodactylus_dimidiatus	Eleutherodactylus dimidiatus	Anura	Eleutherodactylidae	EA	F	0	1	N	1	1	0	0	1	1	0	1	0	0	0	0	1	0	1	0	0	0	1	0	1	0	0	0	0	0	0	0	0	0	0	0	0	0	0	0	0	0	0	0	0
Eleutherodactylus_glandulifer	Eleutherodactylus glandulifer	Anura	Eleutherodactylidae	EA	M	1	0	N	1	1	1	1	0	0	0	1	0	0	0	0	1	1	0	0	0	0	1	1	0	0	0	0	0	0	0	0	0	0	0	0	0	0	0	0	0	0	0	0	0
Eleutherodactylus_glaucoreius	Eleutherodactylus glaucoreius	Anura	Eleutherodactylidae	EA,JT	F	0	1	N	1	1	0	0	1	1	1	1	1	0	0	0	1	0	1	0	0	0	1	0	1	0	0	0	0	0	0	0	0	0	0	0	0	0	0	0	0	0	0	0	0
Eleutherodactylus_gossei	Eleutherodactylus gossei	Anura	Eleutherodactylidae	0	0	0	0	N	0	0	0	0	0	0	0	0	0	0	0	0	0	0	0	0	0	0	0	0	0	0	0	0	0	0	0	0	0	0	0	0	0	0	0	0	0	0	0	0	0
Eleutherodactylus_guantanamera	Eleutherodactylus guantanamera	Anura	Eleutherodactylidae	EA	M	1	0	N	1	1	1	1	0	0	0	1	0	0	0	0	1	1	0	0	0	0	1	1	0	0	0	0	0	0	0	0	0	0	0	0	0	0	0	0	0	0	0	0	0
Eleutherodactylus_hedricki	Eleutherodactylus hedricki	Anura	Eleutherodactylidae	EA	M	1	0	N	1	1	1	1	0	0	0	1	0	0	0	0	1	1	0	0	0	0	1	1	0	0	0	0	0	0	0	0	0	0	0	0	0	0	0	0	0	0	0	0	0
Eleutherodactylus_inoptatus	Eleutherodactylus inoptatus	Anura	Eleutherodactylidae	EA	M	1	0	N	1	1	1	1	0	0	0	1	0	0	0	0	1	1	0	0	0	0	1	1	0	0	0	0	0	0	0	0	0	0	0	0	0	0	0	0	0	0	0	0	0
Eleutherodactylus_intermedius	Eleutherodactylus intermedius	Anura	Eleutherodactylidae	EA	M	1	0	N	1	1	1	1	0	0	0	1	0	0	0	0	1	1	0	0	0	0	1	1	0	0	0	0	0	0	0	0	0	0	0	0	0	0	0	0	0	0	0	0	0
Eleutherodactylus_johnstonei	Eleutherodactylus johnstonei	Anura	Eleutherodactylidae	EA	M/F	1	1	O	1	1	1	1	1	1	0	1	0	0	0	0	1	1	1	0	0	0	1	1	1	0	0	0	0	0	0	0	0	0	0	0	0	0	0	0	0	0	0	0	0
Eleutherodactylus_marnockii	Eleutherodactylus marnockii	Anura	Eleutherodactylidae	0	0	0	0	N	0	0	0	0	0	0	0	0	0	0	0	0	0	0	0	0	0	0	0	0	0	0	0	0	0	0	0	0	0	0	0	0	0	0	0	0	0	0	0	0	0
Eleutherodactylus_martinicensis	Eleutherodactylus martinicensis	Anura	Eleutherodactylidae	EA	F	0	1	N	1	1	0	0	1	1	0	1	0	0	0	0	1	0	1	0	0	0	1	0	1	0	0	0	0	0	0	0	0	0	0	0	0	0	0	0	0	0	0	0	0
Eleutherodactylus_nubicola	Eleutherodactylus nubicola	Anura	Eleutherodactylidae	EA	F	0	1	N	1	1	0	0	1	1	0	1	0	0	0	0	1	0	1	0	0	0	1	0	1	0	0	0	0	0	0	0	0	0	0	0	0	0	0	0	0	0	0	0	0
Eleutherodactylus_pantoni	Eleutherodactylus pantoni	Anura	Eleutherodactylidae	EA	F	0	1	N	1	1	0	0	1	1	0	1	0	0	0	0	1	0	1	0	0	0	1	0	1	0	0	0	0	0	0	0	0	0	0	0	0	0	0	0	0	0	0	0	0
Eleutherodactylus_pentasyringos	Eleutherodactylus pentasyringos	Anura	Eleutherodactylidae	EA	F	0	1	N	1	1	0	0	1	1	0	1	0	0	0	0	1	0	1	0	0	0	1	0	1	0	0	0	0	0	0	0	0	0	0	0	0	0	0	0	0	0	0	0	0
Eleutherodactylus_planirostris	Eleutherodactylus planirostris	Anura	Eleutherodactylidae	0	0	0	0	N	0	0	0	0	0	0	0	0	0	0	0	0	0	0	0	0	0	0	0	0	0	0	0	0	0	0	0	0	0	0	0	0	0	0	0	0	0	0	0	0	0
Eleutherodactylus_portoricensis	Eleutherodactylus portoricensis	Anura	Eleutherodactylidae	EA	M	1	0	N	1	1	1	1	0	0	0	1	0	0	0	0	1	1	0	0	0	0	1	1	0	0	0	0	0	0	0	0	0	0	0	0	0	0	0	0	0	0	0	0	0
Eleutherodactylus_richmondi	Eleutherodactylus richmondi	Anura	Eleutherodactylidae	EA	F	0	1	N	1	1	0	0	1	1	0	1	0	0	0	0	1	0	1	0	0	0	1	0	1	0	0	0	0	0	0	0	0	0	0	0	0	0	0	0	0	0	0	0	0
Eleutherodactylus_unicolor	Eleutherodactylus unicolor	Anura	Eleutherodactylidae	EA	M	1	0	N	1	1	1	1	0	0	0	1	0	0	0	0	1	1	0	0	0	0	1	1	0	0	0	0	0	0	0	0	0	0	0	0	0	0	0	0	0	0	0	0	0
Eleutherodactylus_varleyi	Eleutherodactylus varleyi	Anura	Eleutherodactylidae	EA	F	0	1	N	1	1	0	0	1	1	0	1	0	0	0	0	1	0	1	0	0	0	1	0	1	0	0	0	0	0	0	0	0	0	0	0	0	0	0	0	0	0	0	0	0
Eleutherodactylus_ventrilineatus	Eleutherodactylus ventrilineatus	Anura	Eleutherodactylidae	EA	F	0	1	N	1	1	0	0	1	1	0	1	0	0	0	0	1	0	1	0	0	0	1	0	1	0	0	0	0	0	0	0	0	0	0	0	0	0	0	0	0	0	0	0	0
Eleutherodactylus_wightmanae	Eleutherodactylus wightmanae	Anura	Eleutherodactylidae	EA	M	1	0	N	1	1	1	1	0	0	0	1	0	0	0	0	1	1	0	0	0	0	1	1	0	0	0	0	0	0	0	0	0	0	0	0	0	0	0	0	0	0	0	0	0
Eleutherodactylus_zeus	Eleutherodactylus zeus	Anura	Eleutherodactylidae	EA	M+F	1	1	O	1	1	1	1	1	1	0	1	0	0	0	0	1	1	1	0	0	0	1	1	1	0	0	0	0	0	0	0	0	0	0	0	0	0	0	0	0	0	0	0	0
Engystomops_coloradorum	Engystomops coloradorum	Anura	Leptodactylidae	0	0	0	0	N	0	0	0	0	0	0	0	0	0	0	0	0	0	0	0	0	0	0	0	0	0	0	0	0	0	0	0	0	0	0	0	0	0	0	0	0	0	0	0	0	0
Engystomops_freibergi	Engystomops freibergi	Anura	Leptodactylidae	0	0	0	0	N	0	0	0	0	0	0	0	0	0	0	0	0	0	0	0	0	0	0	0	0	0	0	0	0	0	0	0	0	0	0	0	0	0	0	0	0	0	0	0	0	0
Engystomops_petersi	Engystomops petersi	Anura	Leptodactylidae	0	0	0	0	N	0	0	0	0	0	0	0	0	0	0	0	0	0	0	0	0	0	0	0	0	0	0	0	0	0	0	0	0	0	0	0	0	0	0	0	0	0	0	0	0	0
Engystomops_pustulatus	Engystomops pustulatus	Anura	Leptodactylidae	0	0	0	0	N	0	0	0	0	0	0	0	0	0	0	0	0	0	0	0	0	0	0	0	0	0	0	0	0	0	0	0	0	0	0	0	0	0	0	0	0	0	0	0	0	0
Engystomops_pustulosus	Engystomops pustulosus	Anura	Leptodactylidae	0	0	0	0	N	0	0	0	0	0	0	0	0	0	0	0	0	0	0	0	0	0	0	0	0	0	0	0	0	0	0	0	0	0	0	0	0	0	0	0	0	0	0	0	0	0
Ensatina_eschscholtzii	Ensatina eschscholtzii	Caudata	Plethodontidae	EA	F	0	1	N	1	1	0	0	1	1	0	1	0	0	0	0	1	0	1	0	0	0	1	0	1	0	0	0	0	0	0	0	0	0	0	0	0	0	0	0	0	0	0	0	0
Epicrionops_niger	Epicrionops niger	Gymnophiona	Rhinatrematidae	EA	F	0	1	N	1	0	0	0	1	0	0	1	0	0	0	0	1	0	1	1	0	1	0	0	0	0	0	0	0	0	0	0	0	0	0	0	0	0	0	0	0	0	0	0	0
Epipedobates_anthonyi	Epipedobates anthonyi	Anura	Dendrobatidae	EA,TT	M	1	0	N	1	1	1	1	0	0	0	1	1	0	0	0	1	1	0	1	1	0	0	0	0	0	0	0	0	0	0	0	0	0	0	0	0	1	1	0	0	0	0	0	0
Epipedobates_boulengeri	Epipedobates boulengeri	Anura	Dendrobatidae	EA,TT	M	1	0	N	1	1	1	1	0	0	0	1	1	0	0	0	1	1	0	1	1	0	0	0	0	0	0	0	0	0	0	0	0	0	0	0	0	1	1	0	0	0	0	0	0
Epipedobates_machalilla	Epipedobates machalilla	Anura	Dendrobatidae	EA,TT	M	1	0	N	1	1	1	1	0	0	0	1	1	0	0	0	1	1	0	1	1	0	0	0	0	0	0	0	0	0	0	0	0	0	0	0	0	1	1	0	0	0	0	0	0
Epipedobates_tricolor	Epipedobates tricolor	Anura	Dendrobatidae	EA,TT	M	1	0	N	1	1	1	1	0	0	0	1	1	0	0	0	1	1	0	1	1	0	0	0	0	0	0	0	0	0	0	0	0	0	0	0	0	1	1	0	0	0	0	0	0
Espadarana_andina	Espadarana andina	Anura	Centrolenidae	0	0	0	0	N	0	0	0	0	0	0	0	0	0	0	0	0	0	0	0	0	0	0	0	0	0	0	0	0	0	0	0	0	0	0	0	0	0	0	0	0	0	0	0	0	0
Espadarana_prosoblepon	Espadarana prosoblepon	Anura	Centrolenidae	0	0	0	0	N	0	0	0	0	0	0	0	0	0	0	0	0	0	0	0	0	0	0	0	0	0	0	0	0	0	0	0	0	0	0	0	0	0	0	0	0	0	0	0	0	0
Eupemphix_nattereri	Physalaemus nattereri	Anura	Leptodactylidae	0	0	0	0	N	0	0	0	0	0	0	0	0	0	0	0	0	0	0	0	0	0	0	0	0	0	0	0	0	0	0	0	0	0	0	0	0	0	0	0	0	0	0	0	0	0
Euphlyctis_cyanophlyctis	Euphlyctis cyanophlyctis	Anura	Dicroglossidae	0	0	0	0	N	0	0	0	0	0	0	0	0	0	0	0	0	0	0	0	0	0	0	0	0	0	0	0	0	0	0	0	0	0	0	0	0	0	0	0	0	0	0	0	0	0
Euphlyctis_hexadactylus	Euphlyctis hexadactylus	Anura	Dicroglossidae	0	0	0	0	N	0	0	0	0	0	0	0	0	0	0	0	0	0	0	0	0	0	0	0	0	0	0	0	0	0	0	0	0	0	0	0	0	0	0	0	0	0	0	0	0	0
Euproctus_montanus	Euproctus montanus	Caudata	Salamandridae	EA	F	0	1	N	1	0	0	0	1	0	0	1	0	0	0	0	1	0	1	1	0	1	0	0	0	0	0	0	0	0	0	0	0	0	0	0	0	0	0	0	0	0	0	0	0
Euproctus_platycephalus	Euproctus platycephalus	Caudata	Salamandridae	0	0	0	0	N	0	0	0	0	0	0	0	0	0	0	0	0	0	0	0	0	0	0	0	0	0	0	0	0	0	0	0	0	0	0	0	0	0	0	0	0	0	0	0	0	0
Eupsophus_calcaratus	Eupsophus calcaratus	Anura	Alsodidae	EA,TA	M	1	0	N	1	1	1	1	0	0	0	1	0	0	0	0	1	1	0	1	1	0	0	0	0	0	0	0	0	0	0	0	0	0	1	1	0	0	0	0	0	0	0	0	0
Eupsophus_emiliopugini	Eupsophus emiliopugini	Anura	Alsodidae	EA	M	1	0	N	1	0	1	0	0	0	0	1	0	0	0	0	1	1	0	1	1	0	0	0	0	0	0	0	0	0	0	0	0	0	0	0	0	0	0	0	0	0	0	0	0
Eupsophus_nahuelbutensis	Eupsophus roseus	Anura	Alsodidae	EA,TA	M	1	0	N	1	1	1	1	0	0	0	1	0	0	0	0	1	1	0	1	1	0	0	0	0	0	0	0	0	0	0	0	0	0	1	1	0	0	0	0	0	0	0	0	0
Eurycea_bislineata	Eurycea bislineata	Caudata	Plethodontidae	EA	F	0	1	N	1	0	0	0	1	0	0	1	0	0	0	0	1	0	1	1	0	1	0	0	0	0	0	0	0	0	0	0	0	0	0	0	0	0	0	0	0	0	0	0	0
Eurycea_cirrigera	Eurycea cirrigera	Caudata	Plethodontidae	EA	F	0	1	N	1	0	0	0	1	0	0	1	0	0	0	0	1	0	1	1	0	1	0	0	0	0	0	0	0	0	0	0	0	0	0	0	0	0	0	0	0	0	0	0	0
Eurycea_junaluska	Eurycea junaluska	Caudata	Plethodontidae	EA	F	0	1	N	1	0	0	0	1	0	0	1	0	0	0	0	1	0	1	1	0	1	0	0	0	0	0	0	0	0	0	0	0	0	0	0	0	0	0	0	0	0	0	0	0
Eurycea_longicauda	Eurycea longicauda	Caudata	Plethodontidae	0	0	0	0	N	0	0	0	0	0	0	0	0	0	0	0	0	0	0	0	0	0	0	0	0	0	0	0	0	0	0	0	0	0	0	0	0	0	0	0	0	0	0	0	0	0
Eurycea_lucifuga	Eurycea lucifuga	Caudata	Plethodontidae	0	0	0	0	N	0	0	0	0	0	0	0	0	0	0	0	0	0	0	0	0	0	0	0	0	0	0	0	0	0	0	0	0	0	0	0	0	0	0	0	0	0	0	0	0	0
Eurycea_quadridigitata	Eurycea quadridigitata	Caudata	Plethodontidae	EA	F	0	1	N	1	0	0	0	1	0	0	1	0	0	0	0	1	0	1	1	0	1	0	0	0	0	0	0	0	0	0	0	0	0	0	0	0	0	0	0	0	0	0	0	0
Eurycea_wilderae	Eurycea wilderae	Caudata	Plethodontidae	EA	F	0	1	N	1	0	0	0	1	0	0	1	0	0	0	0	1	0	1	1	0	1	0	0	0	0	0	0	0	0	0	0	0	0	0	0	0	0	0	0	0	0	0	0	0
Exerodonta_melanomma	Exerodonta melanomma	Anura	Hylidae	0	0	0	0	N	0	0	0	0	0	0	0	0	0	0	0	0	0	0	0	0	0	0	0	0	0	0	0	0	0	0	0	0	0	0	0	0	0	0	0	0	0	0	0	0	0
Exerodonta_sumichrasti	Exerodonta sumichrasti	Anura	Hylidae	0	0	0	0	N	0	0	0	0	0	0	0	0	0	0	0	0	0	0	0	0	0	0	0	0	0	0	0	0	0	0	0	0	0	0	0	0	0	0	0	0	0	0	0	0	0
Fejervarya_cancrivora	Fejervarya cancrivora	Anura	Dicroglossidae	0	0	0	0	N	0	0	0	0	0	0	0	0	0	0	0	0	0	0	0	0	0	0	0	0	0	0	0	0	0	0	0	0	0	0	0	0	0	0	0	0	0	0	0	0	0
Fejervarya_limnocharis	Fejervarya limnocharis	Anura	Dicroglossidae	0	0	0	0	N	0	0	0	0	0	0	0	0	0	0	0	0	0	0	0	0	0	0	0	0	0	0	0	0	0	0	0	0	0	0	0	0	0	0	0	0	0	0	0	0	0
Flectonotus_fitzgeraldi	Flectonotus fitzgeraldi	Anura	Hemiphractidae	EB	F	0	1	N	1	0	0	0	1	0	0	0	0	1	0	0	0	0	0	0	0	0	0	0	0	1	0	1	1	0	1	0	0	0	0	0	0	0	0	0	0	0	0	0	0
Flectonotus_pygmaeus	Flectonotus pygmaeus	Anura	Hemiphractidae	EB	F	0	1	N	1	0	0	0	1	0	0	0	0	1	0	0	0	0	0	0	0	0	0	0	0	1	0	1	1	0	1	0	0	0	0	0	0	0	0	0	0	0	0	0	0
Gastrophryne_carolinensis	Gastrophryne carolinensis	Anura	Microhylidae	0	0	0	0	N	0	0	0	0	0	0	0	0	0	0	0	0	0	0	0	0	0	0	0	0	0	0	0	0	0	0	0	0	0	0	0	0	0	0	0	0	0	0	0	0	0
Gastrophryne_olivacea	Gastrophryne olivacea	Anura	Microhylidae	0	0	0	0	N	0	0	0	0	0	0	0	0	0	0	0	0	0	0	0	0	0	0	0	0	0	0	0	0	0	0	0	0	0	0	0	0	0	0	0	0	0	0	0	0	0
Gastrotheca_argenteovirens	Gastrotheca argenteovirens	Anura	Hemiphractidae	EB	F	0	1	N	1	0	0	0	1	0	0	0	0	1	0	0	0	0	0	0	0	0	0	0	0	1	0	1	1	0	1	0	0	0	0	0	0	0	0	0	0	0	0	0	0
Gastrotheca_aureomaculata	Gastrotheca aureomaculata	Anura	Hemiphractidae	EB	F	0	1	N	1	0	0	0	1	0	0	0	0	1	0	0	0	0	0	0	0	0	0	0	0	1	0	1	1	0	1	0	0	0	0	0	0	0	0	0	0	0	0	0	0
Gastrotheca_christiani	Gastrotheca christiani	Anura	Hemiphractidae	EB	F	0	1	N	1	0	0	0	1	0	0	0	0	1	0	0	0	0	0	0	0	0	0	0	0	1	0	1	1	0	1	0	0	0	0	0	0	0	0	0	0	0	0	0	0
Gastrotheca_chrysosticta	Gastrotheca chrysosticta	Anura	Hemiphractidae	EB	F	0	1	N	1	0	0	0	1	0	0	0	0	1	0	0	0	0	0	0	0	0	0	0	0	1	0	1	1	0	1	0	0	0	0	0	0	0	0	0	0	0	0	0	0
Gastrotheca_cornuta	Gastrotheca cornuta	Anura	Hemiphractidae	EB	F	0	1	N	1	1	0	0	1	1	0	0	0	1	0	0	0	0	0	0	0	0	0	0	0	1	0	1	0	0	0	1	0	1	0	0	0	0	0	0	0	0	0	0	0
Gastrotheca_dunni	Gastrotheca dunni	Anura	Hemiphractidae	EB	F	0	1	N	1	0	0	0	1	0	0	0	0	1	0	0	0	0	0	0	0	0	0	0	0	1	0	1	1	0	1	0	0	0	0	0	0	0	0	0	0	0	0	0	0
Gastrotheca_excubitor	Gastrotheca excubitor	Anura	Hemiphractidae	EB	F	0	1	N	1	1	0	0	1	1	0	0	0	1	0	0	0	0	0	0	0	0	0	0	0	1	0	1	0	0	0	1	0	1	0	0	0	0	0	0	0	0	0	0	0
Gastrotheca_fissipes	Gastrotheca fissipes	Anura	Hemiphractidae	EB	F	0	1	N	1	1	0	0	1	1	0	0	0	1	0	0	0	0	0	0	0	0	0	0	0	1	0	1	0	0	0	1	0	1	0	0	0	0	0	0	0	0	0	0	0
Gastrotheca_galeata	Gastrotheca galeata	Anura	Hemiphractidae	EB	F	0	1	N	1	1	0	0	1	1	0	0	0	1	0	0	0	0	0	0	0	0	0	0	0	1	0	1	0	0	0	1	0	1	0	0	0	0	0	0	0	0	0	0	0
Gastrotheca_gracilis	Gastrotheca gracilis	Anura	Hemiphractidae	EB	F	0	1	N	1	0	0	0	1	0	0	0	0	1	0	0	0	0	0	0	0	0	0	0	0	1	0	1	1	0	1	0	0	0	0	0	0	0	0	0	0	0	0	0	0
Gastrotheca_griswoldi	Gastrotheca griswoldi	Anura	Hemiphractidae	EB	F	0	1	N	1	1	0	0	1	1	0	0	0	1	0	0	0	0	0	0	0	0	0	0	0	1	0	1	0	0	0	1	0	1	0	0	0	0	0	0	0	0	0	0	0
Gastrotheca_guentheri	Gastrotheca guentheri	Anura	Hemiphractidae	EB	F	0	1	N	1	1	0	0	1	1	0	0	0	1	0	0	0	0	0	0	0	0	0	0	0	1	0	1	0	0	0	1	0	1	0	0	0	0	0	0	0	0	0	0	0
Gastrotheca_helenae	Gastrotheca helenae	Anura	Hemiphractidae	EB	F	0	1	N	1	1	0	0	1	1	0	0	0	1	0	0	0	0	0	0	0	0	0	0	0	1	0	1	0	0	0	1	0	1	0	0	0	0	0	0	0	0	0	0	0
Gastrotheca_litonedis	Gastrotheca litonedis	Anura	Hemiphractidae	EB	F	0	1	N	1	0	0	0	1	0	0	0	0	1	0	0	0	0	0	0	0	0	0	0	0	1	0	1	1	0	1	0	0	0	0	0	0	0	0	0	0	0	0	0	0
Gastrotheca_longipes	Gastrotheca longipes	Anura	Hemiphractidae	EB	F	0	1	N	1	1	0	0	1	1	0	0	0	1	0	0	0	0	0	0	0	0	0	0	0	1	0	1	0	0	0	1	0	1	0	0	0	0	0	0	0	0	0	0	0
Gastrotheca_marsupiata	Gastrotheca marsupiata	Anura	Hemiphractidae	EB	F	0	1	N	1	0	0	0	1	0	0	0	0	1	0	0	0	0	0	0	0	0	0	0	0	1	0	1	1	0	1	0	0	0	0	0	0	0	0	0	0	0	0	0	0
Gastrotheca_monticola	Gastrotheca monticola	Anura	Hemiphractidae	EB	F	0	1	N	1	0	0	0	1	0	0	0	0	1	0	0	0	0	0	0	0	0	0	0	0	1	0	1	1	0	1	0	0	0	0	0	0	0	0	0	0	0	0	0	0
Gastrotheca_nicefori	Gastrotheca nicefori	Anura	Hemiphractidae	EB	F	0	1	N	1	1	0	0	1	1	0	0	0	1	0	0	0	0	0	0	0	0	0	0	0	1	0	1	0	0	0	1	0	1	0	0	0	0	0	0	0	0	0	0	0
Gastrotheca_ochoai	Gastrotheca ochoai	Anura	Hemiphractidae	EB	F	0	1	N	1	1	0	0	1	1	0	0	0	1	0	0	0	0	0	0	0	0	0	0	0	1	0	1	0	0	0	1	0	1	0	0	0	0	0	0	0	0	0	0	0
Gastrotheca_orophylax	Gastrotheca orophylax	Anura	Hemiphractidae	EB	F	0	1	N	1	1	0	0	1	1	0	0	0	1	0	0	0	0	0	0	0	0	0	0	0	1	0	1	0	0	0	1	0	1	0	0	0	0	0	0	0	0	0	0	0
Gastrotheca_peruana	Gastrotheca peruana	Anura	Hemiphractidae	EB	F	0	1	N	1	0	0	0	1	0	0	0	0	1	0	0	0	0	0	0	0	0	0	0	0	1	0	1	1	0	1	0	0	0	0	0	0	0	0	0	0	0	0	0	0
Gastrotheca_plumbea	Gastrotheca plumbea	Anura	Hemiphractidae	EB	F	0	1	N	1	1	0	0	1	1	0	0	0	1	0	0	0	0	0	0	0	0	0	0	0	1	0	1	0	0	0	1	0	1	0	0	0	0	0	0	0	0	0	0	0
Gastrotheca_pseustes	Gastrotheca pseustes	Anura	Hemiphractidae	EB	F	0	1	N	1	0	0	0	1	0	0	0	0	1	0	0	0	0	0	0	0	0	0	0	0	1	0	1	1	0	1	0	0	0	0	0	0	0	0	0	0	0	0	0	0
Gastrotheca_psychrophila	Gastrotheca psychrophila	Anura	Hemiphractidae	EB	F	0	1	N	1	0	0	0	1	0	0	0	0	1	0	0	0	0	0	0	0	0	0	0	0	1	0	1	1	0	1	0	0	0	0	0	0	0	0	0	0	0	0	0	0
Gastrotheca_riobambae	Gastrotheca riobambae	Anura	Hemiphractidae	EB	F	0	1	N	1	0	0	0	1	0	0	0	0	1	0	0	0	0	0	0	0	0	0	0	0	1	0	1	1	0	1	0	0	0	0	0	0	0	0	0	0	0	0	0	0
Gastrotheca_ruizi	Gastrotheca ruizi	Anura	Hemiphractidae	EB	F	0	1	N	1	0	0	0	1	0	0	0	0	1	0	0	0	0	0	0	0	0	0	0	0	1	0	1	1	0	1	0	0	0	0	0	0	0	0	0	0	0	0	0	0
Gastrotheca_trachyceps	Gastrotheca trachyceps	Anura	Hemiphractidae	EB	F	0	1	N	1	0	0	0	1	0	0	0	0	1	0	0	0	0	0	0	0	0	0	0	0	1	0	1	1	0	1	0	0	0	0	0	0	0	0	0	0	0	0	0	0
Gastrotheca_walkeri	Gastrotheca walkeri	Anura	Hemiphractidae	EB	F	0	1	N	1	1	0	0	1	1	0	0	0	1	0	0	0	0	0	0	0	0	0	0	0	1	0	1	0	0	0	1	0	1	0	0	0	0	0	0	0	0	0	0	0
Gastrotheca_weinlandii	Gastrotheca weinlandii	Anura	Hemiphractidae	EB	F	0	1	N	1	1	0	0	1	1	0	0	0	1	0	0	0	0	0	0	0	0	0	0	0	1	0	1	0	0	0	1	0	1	0	0	0	0	0	0	0	0	0	0	0
Gegeneophis_ramaswamii	Gegeneophis ramaswamii	Gymnophiona	Indotyphlidae	EA	F	0	1	N	1	1	0	0	1	1	0	1	0	0	0	0	1	0	1	0	0	0	1	0	1	0	0	0	0	0	0	0	0	0	0	0	0	0	0	0	0	0	0	0	0
Geocrinia_victoriana	Geocrinia victoriana	Anura	Myobatrachidae	0	0	0	0	N	0	0	0	0	0	0	0	0	0	0	0	0	0	0	0	0	0	0	0	0	0	0	0	0	0	0	0	0	0	0	0	0	0	0	0	0	0	0	0	0	0
Geotrypetes_seraphini	Geotrypetes seraphini	Gymnophiona	Dermophiidae	V,JA,JF	F	0	1	N	1	1	0	0	1	1	1	1	0	0	1	1	0	0	0	0	0	0	0	0	0	0	0	0	0	0	0	0	0	0	0	0	0	0	0	0	0	0	0	0	0
Gephyromantis_webbi	Gephyromantis webbi	Anura	Mantellidae	EA	M	1	0	N	1	0	1	0	0	0	0	1	0	0	0	0	1	1	0	1	1	0	0	0	0	0	0	0	0	0	0	0	0	0	0	0	0	0	0	0	0	0	0	0	0
Glyphoglossus_molossus	Glyphoglossus molossus	Anura	Microhylidae	0	0	0	0	N	0	0	0	0	0	0	0	0	0	0	0	0	0	0	0	0	0	0	0	0	0	0	0	0	0	0	0	0	0	0	0	0	0	0	0	0	0	0	0	0	0
Gracixalus_gracilipes	Gracixalus gracilipes	Anura	Rhacophoridae	0	0	0	0	N	0	0	0	0	0	0	0	0	0	0	0	0	0	0	0	0	0	0	0	0	0	0	0	0	0	0	0	0	0	0	0	0	0	0	0	0	0	0	0	0	0
Gracixalus_supercornutus	Gracixalus supercornutus	Anura	Rhacophoridae	0	0	0	0	N	0	0	0	0	0	0	0	0	0	0	0	0	0	0	0	0	0	0	0	0	0	0	0	0	0	0	0	0	0	0	0	0	0	0	0	0	0	0	0	0	0
Grandisonia_alternans	Grandisonia alternans	Gymnophiona	Indotyphlidae	EA	F	0	1	N	1	0	0	0	1	0	0	1	0	0	0	0	1	0	1	1	0	1	0	0	0	0	0	0	0	0	0	0	0	0	0	0	0	0	0	0	0	0	0	0	0
Grandisonia_larvata	Grandisonia larvata	Gymnophiona	Indotyphlidae	EA	F	0	1	N	1	0	0	0	1	0	0	1	0	0	0	0	1	0	1	1	0	1	0	0	0	0	0	0	0	0	0	0	0	0	0	0	0	0	0	0	0	0	0	0	0
Grandisonia_sechellensis	Grandisonia sechellensis	Gymnophiona	Indotyphlidae	EA	F	0	1	N	1	0	0	0	1	0	0	1	0	0	0	0	1	0	1	1	0	1	0	0	0	0	0	0	0	0	0	0	0	0	0	0	0	0	0	0	0	0	0	0	0
Guibemantis_bicalcaratus	Guibemantis bicalcaratus	Anura	Mantellidae	EA	M/F	1	1	O	1	0	1	0	1	0	0	1	0	0	0	0	1	1	1	1	1	1	0	0	0	0	0	0	0	0	0	0	0	0	0	0	0	0	0	0	0	0	0	0	0
Guibemantis_depressiceps	Guibemantis depressiceps	Anura	Mantellidae	0	0	0	0	N	0	0	0	0	0	0	0	0	0	0	0	0	0	0	0	0	0	0	0	0	0	0	0	0	0	0	0	0	0	0	0	0	0	0	0	0	0	0	0	0	0
Guibemantis_liber	Guibemantis liber	Anura	Mantellidae	0	0	0	0	N	0	0	0	0	0	0	0	0	0	0	0	0	0	0	0	0	0	0	0	0	0	0	0	0	0	0	0	0	0	0	0	0	0	0	0	0	0	0	0	0	0
Guibemantis_punctatus	Guibemantis punctatus	Anura	Mantellidae	EA	M/F	1	1	O	1	0	1	0	1	0	0	1	0	0	0	0	1	1	1	1	1	1	0	0	0	0	0	0	0	0	0	0	0	0	0	0	0	0	0	0	0	0	0	0	0
Guibemantis_tornieri	Guibemantis tornieri	Anura	Mantellidae	0	0	0	0	N	0	0	0	0	0	0	0	0	0	0	0	0	0	0	0	0	0	0	0	0	0	0	0	0	0	0	0	0	0	0	0	0	0	0	0	0	0	0	0	0	0
Gymnopis_multiplicata	Gymnopis multiplicata	Gymnophiona	Dermophiidae	V	F	0	1	N	1	1	0	0	1	1	0	0	0	0	0	1	0	0	0	0	0	0	0	0	0	0	0	0	0	0	0	0	0	0	0	0	0	0	0	0	0	0	0	0	0
Gyrinophilus_porphyriticus	Gyrinophilus porphyriticus	Caudata	Plethodontidae	EA	F	0	1	N	1	0	0	0	1	0	0	1	0	0	0	0	1	0	1	1	0	1	0	0	0	0	0	0	0	0	0	0	0	0	0	0	0	0	0	0	0	0	0	0	0
Haddadus_binotatus	Haddadus binotatus	Anura	Craugastoridae	0	0	0	0	N	0	0	0	0	0	0	0	0	0	0	0	0	0	0	0	0	0	0	0	0	0	0	0	0	0	0	0	0	0	0	0	0	0	0	0	0	0	0	0	0	0
Hamptophryne_boliviana	Hamptophryne boliviana	Anura	Microhylidae	0	0	0	0	N	0	0	0	0	0	0	0	0	0	0	0	0	0	0	0	0	0	0	0	0	0	0	0	0	0	0	0	0	0	0	0	0	0	0	0	0	0	0	0	0	0
Heleioporus_australiacus	Heleioporus australiacus	Anura	Limnodynastidae	0	0	0	0	N	0	0	0	0	0	0	0	0	0	0	0	0	0	0	0	0	0	0	0	0	0	0	0	0	0	0	0	0	0	0	0	0	0	0	0	0	0	0	0	0	0
Heleophryne_purcelli	Heleophryne purcelli	Anura	Heleophrynidae	0	0	0	0	N	0	0	0	0	0	0	0	0	0	0	0	0	0	0	0	0	0	0	0	0	0	0	0	0	0	0	0	0	0	0	0	0	0	0	0	0	0	0	0	0	0
Heleophryne_regis	Heleophryne regis	Anura	Heleophrynidae	0	0	0	0	N	0	0	0	0	0	0	0	0	0	0	0	0	0	0	0	0	0	0	0	0	0	0	0	0	0	0	0	0	0	0	0	0	0	0	0	0	0	0	0	0	0
Hemidactylium_scutatum	Hemidactylium scutatum	Caudata	Plethodontidae	EA	F	0	1	N	1	0	0	0	1	0	0	1	0	0	0	0	1	0	1	1	0	1	0	0	0	0	0	0	0	0	0	0	0	0	0	0	0	0	0	0	0	0	0	0	0
Hemiphractus_bubalus	Hemiphractus bubalus	Anura	Hemiphractidae	EB	F	0	1	N	1	1	0	0	1	1	0	0	0	1	0	0	0	0	0	0	0	0	0	0	0	1	0	1	0	0	0	1	0	1	0	0	0	0	0	0	0	0	0	0	0
Hemiphractus_helioi	Hemiphractus helioi	Anura	Hemiphractidae	EB	F	0	1	N	1	1	0	0	1	1	0	0	0	1	0	0	0	0	0	0	0	0	0	0	0	1	0	1	0	0	0	1	0	1	0	0	0	0	0	0	0	0	0	0	0
Hemiphractus_proboscideus	Hemiphractus proboscideus	Anura	Hemiphractidae	EB	F	0	1	N	1	1	0	0	1	1	0	0	0	1	0	0	0	0	0	0	0	0	0	0	0	1	0	1	0	0	0	1	0	1	0	0	0	0	0	0	0	0	0	0	0
Hemiphractus_scutatus	Hemiphractus scutatus	Anura	Hemiphractidae	EB	F	0	1	N	1	1	0	0	1	1	0	0	0	1	0	0	0	0	0	0	0	0	0	0	0	1	0	1	0	0	0	1	0	1	0	0	0	0	0	0	0	0	0	0	0
Hemisus_marmoratus	Hemisus marmoratus	Anura	Hemisotidae	EA,TT	F	0	1	N	1	1	0	0	1	1	0	1	1	0	0	0	1	0	1	1	0	1	0	0	0	0	0	0	0	0	0	0	0	0	0	0	0	1	0	1	0	0	0	0	0
Herpele_squalostoma	Herpele squalostoma	Gymnophiona	Herpelidae	EA,JA,JF	F	0	1	N	1	1	0	0	1	1	1	1	0	0	1	0	1	0	1	0	0	0	1	0	1	0	0	0	0	0	0	0	0	0	0	0	0	0	0	0	0	0	0	0	0
Heterixalus_alboguttatus	Heterixalus alboguttatus	Anura	Hyperoliidae	0	0	0	0	N	0	0	0	0	0	0	0	0	0	0	0	0	0	0	0	0	0	0	0	0	0	0	0	0	0	0	0	0	0	0	0	0	0	0	0	0	0	0	0	0	0
Heterixalus_betsileo	Heterixalus betsileo	Anura	Hyperoliidae	0	0	0	0	N	0	0	0	0	0	0	0	0	0	0	0	0	0	0	0	0	0	0	0	0	0	0	0	0	0	0	0	0	0	0	0	0	0	0	0	0	0	0	0	0	0
Heterixalus_luteostriatus	Heterixalus luteostriatus	Anura	Hyperoliidae	0	0	0	0	N	0	0	0	0	0	0	0	0	0	0	0	0	0	0	0	0	0	0	0	0	0	0	0	0	0	0	0	0	0	0	0	0	0	0	0	0	0	0	0	0	0
Hildebrandtia_ornata	Hildebrandtia ornata	Anura	Ptychadenidae	0	0	0	0	N	0	0	0	0	0	0	0	0	0	0	0	0	0	0	0	0	0	0	0	0	0	0	0	0	0	0	0	0	0	0	0	0	0	0	0	0	0	0	0	0	0
Hoplobatrachus_occipitalis	Hoplobatrachus occipitalis	Anura	Dicroglossidae	0	0	0	0	N	0	0	0	0	0	0	0	0	0	0	0	0	0	0	0	0	0	0	0	0	0	0	0	0	0	0	0	0	0	0	0	0	0	0	0	0	0	0	0	0	0
Hoplobatrachus_rugulosus	Hoplobatrachus rugulosus	Anura	Dicroglossidae	0	0	0	0	N	0	0	0	0	0	0	0	0	0	0	0	0	0	0	0	0	0	0	0	0	0	0	0	0	0	0	0	0	0	0	0	0	0	0	0	0	0	0	0	0	0
Hoplobatrachus_tigerinus	Hoplobatrachus tigerinus	Anura	Dicroglossidae	0	0	0	0	N	0	0	0	0	0	0	0	0	0	0	0	0	0	0	0	0	0	0	0	0	0	0	0	0	0	0	0	0	0	0	0	0	0	0	0	0	0	0	0	0	0
Huia_cavitympanum	Huia cavitympanum	Anura	Ranidae	0	0	0	0	N	0	0	0	0	0	0	0	0	0	0	0	0	0	0	0	0	0	0	0	0	0	0	0	0	0	0	0	0	0	0	0	0	0	0	0	0	0	0	0	0	0
Hyalinobatrachium_aureoguttatum	Hyalinobatrachium aureoguttatum	Anura	Centrolenidae	EA	M	1	0	N	1	0	1	0	0	0	0	1	0	0	0	0	1	1	0	1	1	0	0	0	0	0	0	0	0	0	0	0	0	0	0	0	0	0	0	0	0	0	0	0	0
Hyalinobatrachium_bergeri	Hyalinobatrachium bergeri	Anura	Centrolenidae	EA	M	1	0	N	1	0	1	0	0	0	0	1	0	0	0	0	1	1	0	1	1	0	0	0	0	0	0	0	0	0	0	0	0	0	0	0	0	0	0	0	0	0	0	0	0
Hyalinobatrachium_chirripoi	Hyalinobatrachium chirripoi	Anura	Centrolenidae	EA	M	1	0	N	1	0	1	0	0	0	0	1	0	0	0	0	1	1	0	1	1	0	0	0	0	0	0	0	0	0	0	0	0	0	0	0	0	0	0	0	0	0	0	0	0
Hyalinobatrachium_colymbiphyllum	Hyalinobatrachium colymbiphyllum	Anura	Centrolenidae	EA	M	1	0	N	1	0	1	0	0	0	0	1	0	0	0	0	1	1	0	1	1	0	0	0	0	0	0	0	0	0	0	0	0	0	0	0	0	0	0	0	0	0	0	0	0
Hyalinobatrachium_fleischmanni	Hyalinobatrachium fleischmanni	Anura	Centrolenidae	EA	M	1	0	N	1	0	1	0	0	0	0	1	0	0	0	0	1	1	0	1	1	0	0	0	0	0	0	0	0	0	0	0	0	0	0	0	0	0	0	0	0	0	0	0	0
Hyalinobatrachium_mondolfii	Hyalinobatrachium mondolfii	Anura	Centrolenidae	EA	M	1	0	N	1	0	1	0	0	0	0	1	0	0	0	0	1	1	0	1	1	0	0	0	0	0	0	0	0	0	0	0	0	0	0	0	0	0	0	0	0	0	0	0	0
Hyalinobatrachium_orientale	Hyalinobatrachium orientale	Anura	Centrolenidae	EA	M	1	0	N	1	0	1	0	0	0	0	1	0	0	0	0	1	1	0	1	1	0	0	0	0	0	0	0	0	0	0	0	0	0	0	0	0	0	0	0	0	0	0	0	0
Hyalinobatrachium_pallidum	Hyalinobatrachium pallidum	Anura	Centrolenidae	EA	M	1	0	N	1	0	1	0	0	0	0	1	0	0	0	0	1	1	0	1	1	0	0	0	0	0	0	0	0	0	0	0	0	0	0	0	0	0	0	0	0	0	0	0	0
Hyalinobatrachium_pellucidum	Hyalinobatrachium pellucidum	Anura	Centrolenidae	EA	M	1	0	N	1	0	1	0	0	0	0	1	0	0	0	0	1	1	0	1	1	0	0	0	0	0	0	0	0	0	0	0	0	0	0	0	0	0	0	0	0	0	0	0	0
Hyalinobatrachium_talamancae	Hyalinobatrachium talamancae	Anura	Centrolenidae	EA	M	1	0	N	1	0	1	0	0	0	0	1	0	0	0	0	1	1	0	1	1	0	0	0	0	0	0	0	0	0	0	0	0	0	0	0	0	0	0	0	0	0	0	0	0
Hyalinobatrachium_valerioi	Hyalinobatrachium valerioi	Anura	Centrolenidae	EA	M	1	0	N	1	0	1	0	0	0	0	1	0	0	0	0	1	1	0	1	1	0	0	0	0	0	0	0	0	0	0	0	0	0	0	0	0	0	0	0	0	0	0	0	0
Hydromantes_ambrosii	Speleomantes ambrosii	Caudata	Plethodontidae	EA	F	0	1	N	1	1	0	0	1	1	0	1	0	0	0	0	1	0	1	0	0	0	1	0	1	0	0	0	0	0	0	0	0	0	0	0	0	0	0	0	0	0	0	0	0
Hydromantes_flavus	Speleomantes flavus	Caudata	Plethodontidae	EA,JA	F	0	1	N	1	1	0	0	1	1	1	1	0	0	0	0	1	0	1	0	0	0	1	0	1	0	0	0	0	0	0	0	0	0	0	0	0	0	0	0	0	0	0	0	0
Hydromantes_genei	Speleomantes genei	Caudata	Plethodontidae	EA	F	0	1	N	1	1	0	0	1	1	0	1	0	0	0	0	1	0	1	0	0	0	1	0	1	0	0	0	0	0	0	0	0	0	0	0	0	0	0	0	0	0	0	0	0
Hydromantes_imperialis	Speleomantes imperialis	Caudata	Plethodontidae	EA	F	0	1	N	1	1	0	0	1	1	0	1	0	0	0	0	1	0	1	0	0	0	1	0	1	0	0	0	0	0	0	0	0	0	0	0	0	0	0	0	0	0	0	0	0
Hydromantes_italicus	Speleomantes italicus	Caudata	Plethodontidae	EA,JA	F	0	1	N	1	1	0	0	1	1	1	1	0	0	0	0	1	0	1	0	0	0	1	0	1	0	0	0	0	0	0	0	0	0	0	0	0	0	0	0	0	0	0	0	0
Hydromantes_sarrabusensis	Speleomantes sarrabusensis	Caudata	Plethodontidae	V	F	0	1	N	1	1	0	0	1	1	0	0	0	0	0	1	0	0	0	0	0	0	0	0	0	0	0	0	0	0	0	0	0	0	0	0	0	0	0	0	0	0	0	0	0
Hydromantes_shastae	Hydromantes shastae	Caudata	Plethodontidae	EA	F	0	1	N	1	1	0	0	1	1	0	1	0	0	0	0	1	0	1	0	0	0	1	0	1	0	0	0	0	0	0	0	0	0	0	0	0	0	0	0	0	0	0	0	0
Hydromantes_strinatii	Speleomantes strinatii	Caudata	Plethodontidae	EA,JA	F	0	1	N	1	1	0	0	1	1	1	1	0	0	0	0	1	0	1	0	0	0	1	0	1	0	0	0	0	0	0	0	0	0	0	0	0	0	0	0	0	0	0	0	0
Hyla_andersonii	Dryophytes andersonii	Anura	Hylidae	0	0	0	0	N	0	0	0	0	0	0	0	0	0	0	0	0	0	0	0	0	0	0	0	0	0	0	0	0	0	0	0	0	0	0	0	0	0	0	0	0	0	0	0	0	0
Hyla_annectans	Hyla annectans	Anura	Hylidae	0	0	0	0	N	0	0	0	0	0	0	0	0	0	0	0	0	0	0	0	0	0	0	0	0	0	0	0	0	0	0	0	0	0	0	0	0	0	0	0	0	0	0	0	0	0
Hyla_arborea	Hyla arborea	Anura	Hylidae	0	0	0	0	N	0	0	0	0	0	0	0	0	0	0	0	0	0	0	0	0	0	0	0	0	0	0	0	0	0	0	0	0	0	0	0	0	0	0	0	0	0	0	0	0	0
Hyla_arenicolor	Dryophytes arenicolor	Anura	Hylidae	0	0	0	0	N	0	0	0	0	0	0	0	0	0	0	0	0	0	0	0	0	0	0	0	0	0	0	0	0	0	0	0	0	0	0	0	0	0	0	0	0	0	0	0	0	0
Hyla_avivoca	Dryophytes avivoca	Anura	Hylidae	0	0	0	0	N	0	0	0	0	0	0	0	0	0	0	0	0	0	0	0	0	0	0	0	0	0	0	0	0	0	0	0	0	0	0	0	0	0	0	0	0	0	0	0	0	0
Hyla_chinensis	Hyla chinensis	Anura	Hylidae	0	0	0	0	N	0	0	0	0	0	0	0	0	0	0	0	0	0	0	0	0	0	0	0	0	0	0	0	0	0	0	0	0	0	0	0	0	0	0	0	0	0	0	0	0	0
Hyla_chrysoscelis	Dryophytes chrysoscelis	Anura	Hylidae	0	0	0	0	N	0	0	0	0	0	0	0	0	0	0	0	0	0	0	0	0	0	0	0	0	0	0	0	0	0	0	0	0	0	0	0	0	0	0	0	0	0	0	0	0	0
Hyla_cinerea	Dryophytes cinereus	Anura	Hylidae	0	0	0	0	N	0	0	0	0	0	0	0	0	0	0	0	0	0	0	0	0	0	0	0	0	0	0	0	0	0	0	0	0	0	0	0	0	0	0	0	0	0	0	0	0	0
Hyla_euphorbiacea	Dryophytes euphorbiaceus	Anura	Hylidae	0	0	0	0	N	0	0	0	0	0	0	0	0	0	0	0	0	0	0	0	0	0	0	0	0	0	0	0	0	0	0	0	0	0	0	0	0	0	0	0	0	0	0	0	0	0
Hyla_eximia	Dryophytes eximius	Anura	Hylidae	0	0	0	0	N	0	0	0	0	0	0	0	0	0	0	0	0	0	0	0	0	0	0	0	0	0	0	0	0	0	0	0	0	0	0	0	0	0	0	0	0	0	0	0	0	0
Hyla_femoralis	Dryophytes femoralis	Anura	Hylidae	0	0	0	0	N	0	0	0	0	0	0	0	0	0	0	0	0	0	0	0	0	0	0	0	0	0	0	0	0	0	0	0	0	0	0	0	0	0	0	0	0	0	0	0	0	0
Hyla_gratiosa	Dryophytes gratiosus	Anura	Hylidae	0	0	0	0	N	0	0	0	0	0	0	0	0	0	0	0	0	0	0	0	0	0	0	0	0	0	0	0	0	0	0	0	0	0	0	0	0	0	0	0	0	0	0	0	0	0
Hyla_intermedia	Hyla intermedia	Anura	Hylidae	0	0	0	0	N	0	0	0	0	0	0	0	0	0	0	0	0	0	0	0	0	0	0	0	0	0	0	0	0	0	0	0	0	0	0	0	0	0	0	0	0	0	0	0	0	0
Hyla_japonica	Dryophytes japonicus	Anura	Hylidae	0	0	0	0	N	0	0	0	0	0	0	0	0	0	0	0	0	0	0	0	0	0	0	0	0	0	0	0	0	0	0	0	0	0	0	0	0	0	0	0	0	0	0	0	0	0
Hyla_meridionalis	Hyla meridionalis	Anura	Hylidae	0	0	0	0	N	0	0	0	0	0	0	0	0	0	0	0	0	0	0	0	0	0	0	0	0	0	0	0	0	0	0	0	0	0	0	0	0	0	0	0	0	0	0	0	0	0
Hyla_plicata	Dryophytes plicatus	Anura	Hylidae	0	0	0	0	N	0	0	0	0	0	0	0	0	0	0	0	0	0	0	0	0	0	0	0	0	0	0	0	0	0	0	0	0	0	0	0	0	0	0	0	0	0	0	0	0	0
Hyla_sarda	Hyla sarda	Anura	Hylidae	0	0	0	0	N	0	0	0	0	0	0	0	0	0	0	0	0	0	0	0	0	0	0	0	0	0	0	0	0	0	0	0	0	0	0	0	0	0	0	0	0	0	0	0	0	0
Hyla_savignyi	Hyla savignyi	Anura	Hylidae	0	0	0	0	N	0	0	0	0	0	0	0	0	0	0	0	0	0	0	0	0	0	0	0	0	0	0	0	0	0	0	0	0	0	0	0	0	0	0	0	0	0	0	0	0	0
Hyla_squirella	Dryophytes squirellus	Anura	Hylidae	0	0	0	0	N	0	0	0	0	0	0	0	0	0	0	0	0	0	0	0	0	0	0	0	0	0	0	0	0	0	0	0	0	0	0	0	0	0	0	0	0	0	0	0	0	0
Hyla_versicolor	Dryophytes versicolor	Anura	Hylidae	0	0	0	0	N	0	0	0	0	0	0	0	0	0	0	0	0	0	0	0	0	0	0	0	0	0	0	0	0	0	0	0	0	0	0	0	0	0	0	0	0	0	0	0	0	0
Hyla_walkeri	Dryophytes walkeri	Anura	Hylidae	0	0	0	0	N	0	0	0	0	0	0	0	0	0	0	0	0	0	0	0	0	0	0	0	0	0	0	0	0	0	0	0	0	0	0	0	0	0	0	0	0	0	0	0	0	0
Hyla_wrightorum	Dryophytes wrightorum	Anura	Hylidae	0	0	0	0	N	0	0	0	0	0	0	0	0	0	0	0	0	0	0	0	0	0	0	0	0	0	0	0	0	0	0	0	0	0	0	0	0	0	0	0	0	0	0	0	0	0
Hylodes_dactylocinus	Hylodes dactylocinus	Anura	Hylodidae	0	0	0	0	N	0	0	0	0	0	0	0	0	0	0	0	0	0	0	0	0	0	0	0	0	0	0	0	0	0	0	0	0	0	0	0	0	0	0	0	0	0	0	0	0	0
Hylomantis_lemur	Agalychnis lemur	Anura	Phyllomedusidae	0	0	0	0	N	0	0	0	0	0	0	0	0	0	0	0	0	0	0	0	0	0	0	0	0	0	0	0	0	0	0	0	0	0	0	0	0	0	0	0	0	0	0	0	0	0
Hylophorbus_rufescens	Hylophorbus rufescens	Anura	Microhylidae	EA	M+F	1	1	O	1	1	1	1	1	1	0	1	0	0	0	0	1	1	1	0	0	0	1	1	1	0	0	0	0	0	0	0	0	0	0	0	0	0	0	0	0	0	0	0	0
Hyloscirtus_armatus	Hyloscirtus armatus	Anura	Hylidae	0	0	0	0	N	0	0	0	0	0	0	0	0	0	0	0	0	0	0	0	0	0	0	0	0	0	0	0	0	0	0	0	0	0	0	0	0	0	0	0	0	0	0	0	0	0
Hyloscirtus_colymba	Hyloscirtus colymba	Anura	Hylidae	0	0	0	0	N	0	0	0	0	0	0	0	0	0	0	0	0	0	0	0	0	0	0	0	0	0	0	0	0	0	0	0	0	0	0	0	0	0	0	0	0	0	0	0	0	0
Hyloscirtus_palmeri	Hyloscirtus palmeri	Anura	Hylidae	0	0	0	0	N	0	0	0	0	0	0	0	0	0	0	0	0	0	0	0	0	0	0	0	0	0	0	0	0	0	0	0	0	0	0	0	0	0	0	0	0	0	0	0	0	0
Hyloscirtus_phyllognathus	Hyloscirtus phyllognathus	Anura	Hylidae	0	0	0	0	N	0	0	0	0	0	0	0	0	0	0	0	0	0	0	0	0	0	0	0	0	0	0	0	0	0	0	0	0	0	0	0	0	0	0	0	0	0	0	0	0	0
Hyloscirtus_simmonsi	Hyloscirtus simmonsi	Anura	Hylidae	0	0	0	0	N	0	0	0	0	0	0	0	0	0	0	0	0	0	0	0	0	0	0	0	0	0	0	0	0	0	0	0	0	0	0	0	0	0	0	0	0	0	0	0	0	0
Hyloxalus_awa	Hyloxalus awa	Anura	Dendrobatidae	EA,TT	M/F	1	1	O	1	1	1	1	1	1	0	1	1	0	0	0	1	1	1	1	1	1	0	0	0	0	0	0	0	0	0	0	0	0	0	0	0	1	1	1	0	0	0	0	0
Hyloxalus_azureiventris	Hyloxalus azureiventris	Anura	Dendrobatidae	EA,TT	M	1	0	N	1	1	1	1	0	0	0	1	1	0	0	0	1	1	0	1	1	0	0	0	0	0	0	0	0	0	0	0	0	0	0	0	0	1	1	0	0	0	0	0	0
Hyloxalus_bocagei	Hyloxalus bocagei	Anura	Dendrobatidae	EA,TT	M	1	0	N	1	1	1	1	0	0	0	1	1	0	0	0	1	1	0	1	1	0	0	0	0	0	0	0	0	0	0	0	0	0	0	0	0	1	1	0	0	0	0	0	0
Hyloxalus_elachyhistus	Hyloxalus elachyhistus	Anura	Dendrobatidae	EA,TT	M	1	0	N	1	1	1	1	0	0	0	1	1	0	0	0	1	1	0	1	1	0	0	0	0	0	0	0	0	0	0	0	0	0	0	0	0	1	1	0	0	0	0	0	0
Hyloxalus_maculosus	Hyloxalus maculosus	Anura	Dendrobatidae	EA,TT	M	1	0	N	1	1	1	1	0	0	0	1	1	0	0	0	1	1	0	1	1	0	0	0	0	0	0	0	0	0	0	0	0	0	0	0	0	1	1	0	0	0	0	0	0
Hyloxalus_sauli	Hyloxalus sauli	Anura	Dendrobatidae	EA,TT	M	1	0	N	1	1	1	1	0	0	0	1	1	0	0	0	1	1	0	1	1	0	0	0	0	0	0	0	0	0	0	0	0	0	0	0	0	1	1	0	0	0	0	0	0
Hyloxalus_subpunctatus	Hyloxalus subpunctatus	Anura	Dendrobatidae	EA,TT	M	1	0	N	1	1	1	1	0	0	0	1	1	0	0	0	1	1	0	1	1	0	0	0	0	0	0	0	0	0	0	0	0	0	0	0	0	1	1	0	0	0	0	0	0
Hyloxalus_toachi	Hyloxalus toachi	Anura	Dendrobatidae	EA,TT	M	1	0	N	1	1	1	1	0	0	0	1	1	0	0	0	1	1	0	1	1	0	0	0	0	0	0	0	0	0	0	0	0	0	0	0	0	1	1	0	0	0	0	0	0
Hymenochirus_boettgeri	Hymenochirus boettgeri	Anura	Pipidae	0	0	0	0	N	0	0	0	0	0	0	0	0	0	0	0	0	0	0	0	0	0	0	0	0	0	0	0	0	0	0	0	0	0	0	0	0	0	0	0	0	0	0	0	0	0
Hynobius_amjiensis	Hynobius amjiensis	Caudata	Hynobiidae	0	0	0	0	N	0	0	0	0	0	0	0	0	0	0	0	0	0	0	0	0	0	0	0	0	0	0	0	0	0	0	0	0	0	0	0	0	0	0	0	0	0	0	0	0	0
Hynobius_kimurae	Hynobius kimurae	Caudata	Hynobiidae	0	0	0	0	N	0	0	0	0	0	0	0	0	0	0	0	0	0	0	0	0	0	0	0	0	0	0	0	0	0	0	0	0	0	0	0	0	0	0	0	0	0	0	0	0	0
Hynobius_leechii	Hynobius leechii	Caudata	Hynobiidae	0	0	0	0	N	0	0	0	0	0	0	0	0	0	0	0	0	0	0	0	0	0	0	0	0	0	0	0	0	0	0	0	0	0	0	0	0	0	0	0	0	0	0	0	0	0
Hynobius_lichenatus	Hynobius lichenatus	Caudata	Hynobiidae	0	0	0	0	N	0	0	0	0	0	0	0	0	0	0	0	0	0	0	0	0	0	0	0	0	0	0	0	0	0	0	0	0	0	0	0	0	0	0	0	0	0	0	0	0	0
Hynobius_nebulosus	Hynobius nebulosus	Caudata	Hynobiidae	0	0	0	0	N	0	0	0	0	0	0	0	0	0	0	0	0	0	0	0	0	0	0	0	0	0	0	0	0	0	0	0	0	0	0	0	0	0	0	0	0	0	0	0	0	0
Hynobius_nigrescens	Hynobius nigrescens	Caudata	Hynobiidae	0	0	0	0	N	0	0	0	0	0	0	0	0	0	0	0	0	0	0	0	0	0	0	0	0	0	0	0	0	0	0	0	0	0	0	0	0	0	0	0	0	0	0	0	0	0
Hynobius_retardatus	Hynobius retardatus	Caudata	Hynobiidae	0	0	0	0	N	0	0	0	0	0	0	0	0	0	0	0	0	0	0	0	0	0	0	0	0	0	0	0	0	0	0	0	0	0	0	0	0	0	0	0	0	0	0	0	0	0
Hynobius_tokyoensis	Hynobius tokyoensis	Caudata	Hynobiidae	0	0	0	0	N	0	0	0	0	0	0	0	0	0	0	0	0	0	0	0	0	0	0	0	0	0	0	0	0	0	0	0	0	0	0	0	0	0	0	0	0	0	0	0	0	0
Hyperolius_acuticeps	Hyperolius microps	Anura	Hyperoliidae	0	0	0	0	N	0	0	0	0	0	0	0	0	0	0	0	0	0	0	0	0	0	0	0	0	0	0	0	0	0	0	0	0	0	0	0	0	0	0	0	0	0	0	0	0	0
Hyperolius_argus	Hyperolius argus	Anura	Hyperoliidae	0	0	0	0	N	0	0	0	0	0	0	0	0	0	0	0	0	0	0	0	0	0	0	0	0	0	0	0	0	0	0	0	0	0	0	0	0	0	0	0	0	0	0	0	0	0
Hyperolius_castaneus	Hyperolius castaneus	Anura	Hyperoliidae	0	0	0	0	N	0	0	0	0	0	0	0	0	0	0	0	0	0	0	0	0	0	0	0	0	0	0	0	0	0	0	0	0	0	0	0	0	0	0	0	0	0	0	0	0	0
Hyperolius_cinnamomeoventris	Hyperolius cinnamomeoventris	Anura	Hyperoliidae	0	0	0	0	N	0	0	0	0	0	0	0	0	0	0	0	0	0	0	0	0	0	0	0	0	0	0	0	0	0	0	0	0	0	0	0	0	0	0	0	0	0	0	0	0	0
Hyperolius_concolor	Hyperolius concolor	Anura	Hyperoliidae	0	0	0	0	N	0	0	0	0	0	0	0	0	0	0	0	0	0	0	0	0	0	0	0	0	0	0	0	0	0	0	0	0	0	0	0	0	0	0	0	0	0	0	0	0	0
Hyperolius_frontalis	Hyperolius frontalis	Anura	Hyperoliidae	0	0	0	0	N	0	0	0	0	0	0	0	0	0	0	0	0	0	0	0	0	0	0	0	0	0	0	0	0	0	0	0	0	0	0	0	0	0	0	0	0	0	0	0	0	0
Hyperolius_kivuensis	Hyperolius kivuensis	Anura	Hyperoliidae	0	0	0	0	N	0	0	0	0	0	0	0	0	0	0	0	0	0	0	0	0	0	0	0	0	0	0	0	0	0	0	0	0	0	0	0	0	0	0	0	0	0	0	0	0	0
Hyperolius_lateralis	Hyperolius lateralis	Anura	Hyperoliidae	0	0	0	0	N	0	0	0	0	0	0	0	0	0	0	0	0	0	0	0	0	0	0	0	0	0	0	0	0	0	0	0	0	0	0	0	0	0	0	0	0	0	0	0	0	0
Hyperolius_marmoratus	Hyperolius marmoratus	Anura	Hyperoliidae	0	0	0	0	N	0	0	0	0	0	0	0	0	0	0	0	0	0	0	0	0	0	0	0	0	0	0	0	0	0	0	0	0	0	0	0	0	0	0	0	0	0	0	0	0	0
Hyperolius_mosaicus	Hyperolius mosaicus	Anura	Hyperoliidae	0	0	0	0	N	0	0	0	0	0	0	0	0	0	0	0	0	0	0	0	0	0	0	0	0	0	0	0	0	0	0	0	0	0	0	0	0	0	0	0	0	0	0	0	0	0
Hyperolius_nasutus	Hyperolius nasutus	Anura	Hyperoliidae	0	0	0	0	N	0	0	0	0	0	0	0	0	0	0	0	0	0	0	0	0	0	0	0	0	0	0	0	0	0	0	0	0	0	0	0	0	0	0	0	0	0	0	0	0	0
Hyperolius_pardalis	Hyperolius pardalis	Anura	Hyperoliidae	0	0	0	0	N	0	0	0	0	0	0	0	0	0	0	0	0	0	0	0	0	0	0	0	0	0	0	0	0	0	0	0	0	0	0	0	0	0	0	0	0	0	0	0	0	0
Hyperolius_puncticulatus	Hyperolius puncticulatus	Anura	Hyperoliidae	0	0	0	0	N	0	0	0	0	0	0	0	0	0	0	0	0	0	0	0	0	0	0	0	0	0	0	0	0	0	0	0	0	0	0	0	0	0	0	0	0	0	0	0	0	0
Hyperolius_pusillus	Hyperolius pusillus	Anura	Hyperoliidae	0	0	0	0	N	0	0	0	0	0	0	0	0	0	0	0	0	0	0	0	0	0	0	0	0	0	0	0	0	0	0	0	0	0	0	0	0	0	0	0	0	0	0	0	0	0
Hyperolius_semidiscus	Hyperolius semidiscus	Anura	Hyperoliidae	0	0	0	0	N	0	0	0	0	0	0	0	0	0	0	0	0	0	0	0	0	0	0	0	0	0	0	0	0	0	0	0	0	0	0	0	0	0	0	0	0	0	0	0	0	0
Hyperolius_tuberilinguis	Hyperolius tuberilinguis	Anura	Hyperoliidae	0	0	0	0	N	0	0	0	0	0	0	0	0	0	0	0	0	0	0	0	0	0	0	0	0	0	0	0	0	0	0	0	0	0	0	0	0	0	0	0	0	0	0	0	0	0
Hypogeophis_rostratus	Hypogeophis rostratus	Gymnophiona	Indotyphlidae	EA	F	0	1	N	1	1	0	0	1	1	0	1	0	0	0	0	1	0	1	0	0	0	1	0	1	0	0	0	0	0	0	0	0	0	0	0	0	0	0	0	0	0	0	0	0
Hypopachus_variolosus	Hypopachus variolosus	Anura	Microhylidae	0	0	0	0	N	0	0	0	0	0	0	0	0	0	0	0	0	0	0	0	0	0	0	0	0	0	0	0	0	0	0	0	0	0	0	0	0	0	0	0	0	0	0	0	0	0
Hypsiboas_albomarginatus	Boana albomarginata	Anura	Hylidae	0	0	0	0	N	0	0	0	0	0	0	0	0	0	0	0	0	0	0	0	0	0	0	0	0	0	0	0	0	0	0	0	0	0	0	0	0	0	0	0	0	0	0	0	0	0
Hypsiboas_albopunctatus	Boana albopunctata	Anura	Hylidae	0	0	0	0	N	0	0	0	0	0	0	0	0	0	0	0	0	0	0	0	0	0	0	0	0	0	0	0	0	0	0	0	0	0	0	0	0	0	0	0	0	0	0	0	0	0
Hypsiboas_andinus	Boana riojana	Anura	Hylidae	0	0	0	0	N	0	0	0	0	0	0	0	0	0	0	0	0	0	0	0	0	0	0	0	0	0	0	0	0	0	0	0	0	0	0	0	0	0	0	0	0	0	0	0	0	0
Hypsiboas_bischoffi	Boana bischoffi	Anura	Hylidae	0	0	0	0	N	0	0	0	0	0	0	0	0	0	0	0	0	0	0	0	0	0	0	0	0	0	0	0	0	0	0	0	0	0	0	0	0	0	0	0	0	0	0	0	0	0
Hypsiboas_calcaratus	Boana calcarata	Anura	Hylidae	0	0	0	0	N	0	0	0	0	0	0	0	0	0	0	0	0	0	0	0	0	0	0	0	0	0	0	0	0	0	0	0	0	0	0	0	0	0	0	0	0	0	0	0	0	0
Hypsiboas_cinerascens	Boana cinerascens	Anura	Hylidae	0	0	0	0	N	0	0	0	0	0	0	0	0	0	0	0	0	0	0	0	0	0	0	0	0	0	0	0	0	0	0	0	0	0	0	0	0	0	0	0	0	0	0	0	0	0
Hypsiboas_crepitans	Boana crepitans	Anura	Hylidae	0	0	0	0	N	0	0	0	0	0	0	0	0	0	0	0	0	0	0	0	0	0	0	0	0	0	0	0	0	0	0	0	0	0	0	0	0	0	0	0	0	0	0	0	0	0
Hypsiboas_faber	Boana faber	Anura	Hylidae	EA	M	1	0	N	1	0	1	0	0	0	0	1	0	0	0	0	1	1	0	1	1	0	0	0	0	0	0	0	0	0	0	0	0	0	0	0	0	0	0	0	0	0	0	0	0
Hypsiboas_fasciatus	Boana fasciata	Anura	Hylidae	0	0	0	0	N	0	0	0	0	0	0	0	0	0	0	0	0	0	0	0	0	0	0	0	0	0	0	0	0	0	0	0	0	0	0	0	0	0	0	0	0	0	0	0	0	0
Hypsiboas_geographicus	Boana geographica	Anura	Hylidae	0	0	0	0	N	0	0	0	0	0	0	0	0	0	0	0	0	0	0	0	0	0	0	0	0	0	0	0	0	0	0	0	0	0	0	0	0	0	0	0	0	0	0	0	0	0
Hypsiboas_guentheri	Boana guentheri	Anura	Hylidae	0	0	0	0	N	0	0	0	0	0	0	0	0	0	0	0	0	0	0	0	0	0	0	0	0	0	0	0	0	0	0	0	0	0	0	0	0	0	0	0	0	0	0	0	0	0
Hypsiboas_heilprini	Boana heilprini	Anura	Hylidae	0	0	0	0	N	0	0	0	0	0	0	0	0	0	0	0	0	0	0	0	0	0	0	0	0	0	0	0	0	0	0	0	0	0	0	0	0	0	0	0	0	0	0	0	0	0
Hypsiboas_joaquini	Boana joaquini	Anura	Hylidae	0	0	0	0	N	0	0	0	0	0	0	0	0	0	0	0	0	0	0	0	0	0	0	0	0	0	0	0	0	0	0	0	0	0	0	0	0	0	0	0	0	0	0	0	0	0
Hypsiboas_lanciformis	Boana lanciformis	Anura	Hylidae	0	0	0	0	N	0	0	0	0	0	0	0	0	0	0	0	0	0	0	0	0	0	0	0	0	0	0	0	0	0	0	0	0	0	0	0	0	0	0	0	0	0	0	0	0	0
Hypsiboas_lemai	Boana lemai	Anura	Hylidae	0	0	0	0	N	0	0	0	0	0	0	0	0	0	0	0	0	0	0	0	0	0	0	0	0	0	0	0	0	0	0	0	0	0	0	0	0	0	0	0	0	0	0	0	0	0
Hypsiboas_leptolineatus	Boana leptolineata	Anura	Hylidae	0	0	0	0	N	0	0	0	0	0	0	0	0	0	0	0	0	0	0	0	0	0	0	0	0	0	0	0	0	0	0	0	0	0	0	0	0	0	0	0	0	0	0	0	0	0
Hypsiboas_lundii	Boana lundii	Anura	Hylidae	0	0	0	0	N	0	0	0	0	0	0	0	0	0	0	0	0	0	0	0	0	0	0	0	0	0	0	0	0	0	0	0	0	0	0	0	0	0	0	0	0	0	0	0	0	0
Hypsiboas_marginatus	Boana marginata	Anura	Hylidae	0	0	0	0	N	0	0	0	0	0	0	0	0	0	0	0	0	0	0	0	0	0	0	0	0	0	0	0	0	0	0	0	0	0	0	0	0	0	0	0	0	0	0	0	0	0
Hypsiboas_multifasciatus	Boana multifasciata	Anura	Hylidae	0	0	0	0	N	0	0	0	0	0	0	0	0	0	0	0	0	0	0	0	0	0	0	0	0	0	0	0	0	0	0	0	0	0	0	0	0	0	0	0	0	0	0	0	0	0
Hypsiboas_pardalis	Boana pardalis	Anura	Hylidae	0	0	0	0	N	0	0	0	0	0	0	0	0	0	0	0	0	0	0	0	0	0	0	0	0	0	0	0	0	0	0	0	0	0	0	0	0	0	0	0	0	0	0	0	0	0
Hypsiboas_polytaenius	Boana polytaenia	Anura	Hylidae	0	0	0	0	N	0	0	0	0	0	0	0	0	0	0	0	0	0	0	0	0	0	0	0	0	0	0	0	0	0	0	0	0	0	0	0	0	0	0	0	0	0	0	0	0	0
Hypsiboas_prasinus	Boana prasina	Anura	Hylidae	0	0	0	0	N	0	0	0	0	0	0	0	0	0	0	0	0	0	0	0	0	0	0	0	0	0	0	0	0	0	0	0	0	0	0	0	0	0	0	0	0	0	0	0	0	0
Hypsiboas_pulchellus	Boana pulchella	Anura	Hylidae	0	0	0	0	N	0	0	0	0	0	0	0	0	0	0	0	0	0	0	0	0	0	0	0	0	0	0	0	0	0	0	0	0	0	0	0	0	0	0	0	0	0	0	0	0	0
Hypsiboas_punctatus	Boana punctata	Anura	Hylidae	0	0	0	0	N	0	0	0	0	0	0	0	0	0	0	0	0	0	0	0	0	0	0	0	0	0	0	0	0	0	0	0	0	0	0	0	0	0	0	0	0	0	0	0	0	0
Hypsiboas_raniceps	Boana raniceps	Anura	Hylidae	0	0	0	0	N	0	0	0	0	0	0	0	0	0	0	0	0	0	0	0	0	0	0	0	0	0	0	0	0	0	0	0	0	0	0	0	0	0	0	0	0	0	0	0	0	0
Hypsiboas_rosenbergi	Boana rosenbergi	Anura	Hylidae	EA	M	1	0	N	1	0	1	0	0	0	0	1	0	0	0	0	1	1	0	1	1	0	0	0	0	0	0	0	0	0	0	0	0	0	0	0	0	0	0	0	0	0	0	0	0
Hypsiboas_rufitelus	Boana rufitela	Anura	Hylidae	0	0	0	0	N	0	0	0	0	0	0	0	0	0	0	0	0	0	0	0	0	0	0	0	0	0	0	0	0	0	0	0	0	0	0	0	0	0	0	0	0	0	0	0	0	0
Hypsiboas_semilineatus	Boana semilineata	Anura	Hylidae	0	0	0	0	N	0	0	0	0	0	0	0	0	0	0	0	0	0	0	0	0	0	0	0	0	0	0	0	0	0	0	0	0	0	0	0	0	0	0	0	0	0	0	0	0	0
Hypsiboas_sibleszi	Boana sibleszi	Anura	Hylidae	0	0	0	0	N	0	0	0	0	0	0	0	0	0	0	0	0	0	0	0	0	0	0	0	0	0	0	0	0	0	0	0	0	0	0	0	0	0	0	0	0	0	0	0	0	0
Ichthyophis_bannanicus	Ichthyophis bannanicus	Gymnophiona	Ichthyophiidae	EA	F	0	1	N	1	0	0	0	1	0	0	1	0	0	0	0	1	0	1	1	0	1	0	0	0	0	0	0	0	0	0	0	0	0	0	0	0	0	0	0	0	0	0	0	0
Ichthyophis_bombayensis	Ichthyophis bombayensis	Gymnophiona	Ichthyophiidae	EA	F	0	1	N	1	0	0	0	1	0	0	1	0	0	0	0	1	0	1	1	0	1	0	0	0	0	0	0	0	0	0	0	0	0	0	0	0	0	0	0	0	0	0	0	0
Ichthyophis_glutinosus	Ichthyophis glutinosus	Gymnophiona	Ichthyophiidae	EA	F	0	1	N	1	0	0	0	1	0	0	1	0	0	0	0	1	0	1	1	0	1	0	0	0	0	0	0	0	0	0	0	0	0	0	0	0	0	0	0	0	0	0	0	0
Ichthyosaura_alpestris	Ichthyosaura alpestris	Caudata	Salamandridae	0	0	0	0	N	0	0	0	0	0	0	0	0	0	0	0	0	0	0	0	0	0	0	0	0	0	0	0	0	0	0	0	0	0	0	0	0	0	0	0	0	0	0	0	0	0
Ikakogi_tayrona	Ikakogi tayrona	Anura	Centrolenidae	EA	F	0	1	N	1	0	0	0	1	0	0	1	0	0	0	0	1	0	1	1	0	1	0	0	0	0	0	0	0	0	0	0	0	0	0	0	0	0	0	0	0	0	0	0	0
Ischnocnema_guentheri	Ischnocnema guentheri	Anura	Brachycephalidae	0	0	0	0	N	0	0	0	0	0	0	0	0	0	0	0	0	0	0	0	0	0	0	0	0	0	0	0	0	0	0	0	0	0	0	0	0	0	0	0	0	0	0	0	0	0
Isthmohyla_pseudopuma	Isthmohyla pseudopuma	Anura	Hylidae	0	0	0	0	N	0	0	0	0	0	0	0	0	0	0	0	0	0	0	0	0	0	0	0	0	0	0	0	0	0	0	0	0	0	0	0	0	0	0	0	0	0	0	0	0	0
Isthmohyla_rivularis	Isthmohyla rivularis	Anura	Hylidae	0	0	0	0	N	0	0	0	0	0	0	0	0	0	0	0	0	0	0	0	0	0	0	0	0	0	0	0	0	0	0	0	0	0	0	0	0	0	0	0	0	0	0	0	0	0
Isthmohyla_tica	Isthmohyla tica	Anura	Hylidae	0	0	0	0	N	0	0	0	0	0	0	0	0	0	0	0	0	0	0	0	0	0	0	0	0	0	0	0	0	0	0	0	0	0	0	0	0	0	0	0	0	0	0	0	0	0
Itapotihyla_langsdorffii	Itapotihyla langsdorffii	Anura	Hylidae	0	0	0	0	N	0	0	0	0	0	0	0	0	0	0	0	0	0	0	0	0	0	0	0	0	0	0	0	0	0	0	0	0	0	0	0	0	0	0	0	0	0	0	0	0	0
Kalophrynus_pleurostigma	Kalophrynus pleurostigma	Anura	Microhylidae	0	0	0	0	N	0	0	0	0	0	0	0	0	0	0	0	0	0	0	0	0	0	0	0	0	0	0	0	0	0	0	0	0	0	0	0	0	0	0	0	0	0	0	0	0	0
Kaloula_pulchra	Kaloula pulchra	Anura	Microhylidae	0	0	0	0	N	0	0	0	0	0	0	0	0	0	0	0	0	0	0	0	0	0	0	0	0	0	0	0	0	0	0	0	0	0	0	0	0	0	0	0	0	0	0	0	0	0
Kaloula_taprobanica	Uperodon taprobanicus	Anura	Microhylidae	0	0	0	0	N	0	0	0	0	0	0	0	0	0	0	0	0	0	0	0	0	0	0	0	0	0	0	0	0	0	0	0	0	0	0	0	0	0	0	0	0	0	0	0	0	0
Kassina_maculata	Kassina cochranae	Anura	Hyperoliidae	0	0	0	0	N	0	0	0	0	0	0	0	0	0	0	0	0	0	0	0	0	0	0	0	0	0	0	0	0	0	0	0	0	0	0	0	0	0	0	0	0	0	0	0	0	0
Kassina_senegalensis	Kassina senegalensis	Anura	Hyperoliidae	0	0	0	0	N	0	0	0	0	0	0	0	0	0	0	0	0	0	0	0	0	0	0	0	0	0	0	0	0	0	0	0	0	0	0	0	0	0	0	0	0	0	0	0	0	0
Kurixalus_eiffingeri	Kurixalus eiffingeri	Anura	Rhacophoridae	EA,TF	M,F	1	1	C	1	1	1	0	0	1	0	1	0	0	1	0	1	1	0	1	1	0	0	0	0	0	0	0	0	0	0	0	0	0	0	0	0	0	0	0	0	0	0	1	0
Kurixalus_idiootocus	Kurixalus idiootocus	Anura	Rhacophoridae	0	0	0	0	N	0	0	0	0	0	0	0	0	0	0	0	0	0	0	0	0	0	0	0	0	0	0	0	0	0	0	0	0	0	0	0	0	0	0	0	0	0	0	0	0	0
Laliostoma_labrosum	Laliostoma labrosum	Anura	Mantellidae	0	0	0	0	N	0	0	0	0	0	0	0	0	0	0	0	0	0	0	0	0	0	0	0	0	0	0	0	0	0	0	0	0	0	0	0	0	0	0	0	0	0	0	0	0	0
Lankanectes_corrugatus	Lankanectes corrugatus	Anura	Nyctibatrachidae	0	0	0	0	N	0	0	0	0	0	0	0	0	0	0	0	0	0	0	0	0	0	0	0	0	0	0	0	0	0	0	0	0	0	0	0	0	0	0	0	0	0	0	0	0	0
Laotriton_laoensis	Laotriton laoensis	Caudata	Salamandridae	0	0	0	0	N	0	0	0	0	0	0	0	0	0	0	0	0	0	0	0	0	0	0	0	0	0	0	0	0	0	0	0	0	0	0	0	0	0	0	0	0	0	0	0	0	0
Lechriodus_fletcheri	Lechriodus fletcheri	Anura	Limnodynastidae	0	0	0	0	N	0	0	0	0	0	0	0	0	0	0	0	0	0	0	0	0	0	0	0	0	0	0	0	0	0	0	0	0	0	0	0	0	0	0	0	0	0	0	0	0	0
Leiopelma_archeyi	Leiopelma archeyi	Anura	Leiopelmatidae	EA,TB	M	1	0	N	1	1	1	1	0	0	0	1	0	1	0	0	1	1	0	1	1	0	0	0	0	0	0	0	0	0	0	0	0	0	0	0	0	0	0	0	1	1	0	0	0
Leiopelma_hamiltoni	Leiopelma hamiltoni	Anura	Leiopelmatidae	EA,TB	M	1	0	N	1	1	1	1	0	0	0	1	0	1	0	0	1	1	0	1	1	0	0	0	0	0	0	0	0	0	0	0	0	0	0	0	0	0	0	0	1	1	0	0	0
Leiopelma_hochstetteri	Leiopelma hochstetteri	Anura	Leiopelmatidae	EA,TA	M	1	0	N	1	1	1	1	0	0	0	1	0	0	0	0	1	1	0	1	1	0	0	0	0	0	0	0	0	0	0	0	0	0	1	1	0	0	0	0	0	0	0	0	0
Leiopelma_pakeka	Leiopelma pakeka	Anura	Leiopelmatidae	EA,TB	M	1	0	N	1	1	1	1	0	0	0	1	0	1	0	0	1	1	0	1	1	0	0	0	0	0	0	0	0	0	0	0	0	0	0	0	0	0	0	0	1	1	0	0	0
Lepidobatrachus_laevis	Lepidobatrachus laevis	Anura	Ceratophryidae	0	0	0	0	N	0	0	0	0	0	0	0	0	0	0	0	0	0	0	0	0	0	0	0	0	0	0	0	0	0	0	0	0	0	0	0	0	0	0	0	0	0	0	0	0	0
Leptobrachium_ailaonicum	Leptobrachium ailaonicum	Anura	Megophryidae	EA	M	1	0	N	1	0	1	0	0	0	0	1	0	0	0	0	1	1	0	1	1	0	0	0	0	0	0	0	0	0	0	0	0	0	0	0	0	0	0	0	0	0	0	0	0
Leptobrachium_boringii	Leptobrachium boringii	Anura	Megophryidae	EA	M	1	0	N	1	0	1	0	0	0	0	1	0	0	0	0	1	1	0	1	1	0	0	0	0	0	0	0	0	0	0	0	0	0	0	0	0	0	0	0	0	0	0	0	0
Leptodactylus_albilabris	Leptodactylus albilabris	Anura	Leptodactylidae	0	0	0	0	N	0	0	0	0	0	0	0	0	0	0	0	0	0	0	0	0	0	0	0	0	0	0	0	0	0	0	0	0	0	0	0	0	0	0	0	0	0	0	0	0	0
Leptodactylus_bolivianus	Leptodactylus bolivianus	Anura	Leptodactylidae	EA,TA	F	0	1	N	1	1	0	0	1	1	0	1	0	0	0	0	1	0	1	1	0	1	0	0	0	0	0	0	0	0	0	0	0	0	1	0	1	0	0	0	0	0	0	0	0
Leptodactylus_bufonius	Leptodactylus bufonius	Anura	Leptodactylidae	0	0	0	0	N	0	0	0	0	0	0	0	0	0	0	0	0	0	0	0	0	0	0	0	0	0	0	0	0	0	0	0	0	0	0	0	0	0	0	0	0	0	0	0	0	0
Leptodactylus_chaquensis	Leptodactylus chaquensis	Anura	Leptodactylidae	EA,TA	F+M,F	1	1	C	1	1	1	0	1	1	0	1	0	0	0	0	1	1	1	1	1	1	0	0	0	0	0	0	0	0	0	0	0	0	1	0	1	0	0	0	0	0	0	0	0
Leptodactylus_discodactylus	Leptodactylus discodactylus	Anura	Leptodactylidae	0	0	0	0	N	0	0	0	0	0	0	0	0	0	0	0	0	0	0	0	0	0	0	0	0	0	0	0	0	0	0	0	0	0	0	0	0	0	0	0	0	0	0	0	0	0
Leptodactylus_fallax	Leptodactylus fallax	Anura	Leptodactylidae	EA,TA,TF	F+M,F+M,F	1	1	C	1	1	1	1	1	1	0	1	0	0	1	0	1	1	1	1	1	1	0	0	0	0	0	0	0	0	0	0	0	0	1	1	1	0	0	0	0	0	0	1	0
Leptodactylus_fuscus	Leptodactylus fuscus	Anura	Leptodactylidae	EA	F	0	1	N	1	0	0	0	1	0	0	1	0	0	0	0	1	0	1	1	0	1	0	0	0	0	0	0	0	0	0	0	0	0	0	0	0	0	0	0	0	0	0	0	0
Leptodactylus_gracilis	Leptodactylus gracilis	Anura	Leptodactylidae	0	0	0	0	N	0	0	0	0	0	0	0	0	0	0	0	0	0	0	0	0	0	0	0	0	0	0	0	0	0	0	0	0	0	0	0	0	0	0	0	0	0	0	0	0	0
Leptodactylus_knudseni	Leptodactylus knudseni	Anura	Leptodactylidae	0	0	0	0	N	0	0	0	0	0	0	0	0	0	0	0	0	0	0	0	0	0	0	0	0	0	0	0	0	0	0	0	0	0	0	0	0	0	0	0	0	0	0	0	0	0
Leptodactylus_labyrinthicus	Leptodactylus labyrinthicus	Anura	Leptodactylidae	TF	F	0	1	N	0	1	0	0	0	1	0	0	0	0	1	0	0	0	0	0	0	0	0	0	0	0	0	0	0	0	0	0	0	0	0	0	0	0	0	0	0	0	0	1	0
Leptodactylus_leptodactyloides	Leptodactylus leptodactyloides	Anura	Leptodactylidae	EA,TA	F	0	1	N	1	1	0	0	1	1	0	1	0	0	0	0	1	0	1	1	0	1	0	0	0	0	0	0	0	0	0	0	0	0	1	0	1	0	0	0	0	0	0	0	0
Leptodactylus_melanonotus	Leptodactylus melanonotus	Anura	Leptodactylidae	EA,TA	F+M,F	1	1	C	1	1	1	0	1	1	0	1	0	0	0	0	1	1	1	1	1	1	0	0	0	0	0	0	0	0	0	0	0	0	1	0	1	0	0	0	0	0	0	0	0
Leptodactylus_mystaceus	Leptodactylus mystaceus	Anura	Leptodactylidae	0	0	0	0	N	0	0	0	0	0	0	0	0	0	0	0	0	0	0	0	0	0	0	0	0	0	0	0	0	0	0	0	0	0	0	0	0	0	0	0	0	0	0	0	0	0
Leptodactylus_mystacinus	Leptodactylus mystacinus	Anura	Leptodactylidae	0	0	0	0	N	0	0	0	0	0	0	0	0	0	0	0	0	0	0	0	0	0	0	0	0	0	0	0	0	0	0	0	0	0	0	0	0	0	0	0	0	0	0	0	0	0
Leptodactylus_notoaktites	Leptodactylus notoaktites	Anura	Leptodactylidae	0	0	0	0	N	0	0	0	0	0	0	0	0	0	0	0	0	0	0	0	0	0	0	0	0	0	0	0	0	0	0	0	0	0	0	0	0	0	0	0	0	0	0	0	0	0
Leptodactylus_ocellatus	Leptodactylus latrans	Anura	Leptodactylidae	EA,TA	F+M,F	1	1	C	1	1	1	0	1	1	0	1	0	0	0	0	1	1	1	1	1	1	0	0	0	0	0	0	0	0	0	0	0	0	1	0	1	0	0	0	0	0	0	0	0
Leptodactylus_podicipinus	Leptodactylus podicipinus	Anura	Leptodactylidae	EA,TA	F	0	1	N	1	1	0	0	1	1	0	1	0	0	0	0	1	0	1	1	0	1	0	0	0	0	0	0	0	0	0	0	0	0	1	0	1	0	0	0	0	0	0	0	0
Leptodactylus_rhodomystax	Leptodactylus rhodomystax	Anura	Leptodactylidae	0	0	0	0	N	0	0	0	0	0	0	0	0	0	0	0	0	0	0	0	0	0	0	0	0	0	0	0	0	0	0	0	0	0	0	0	0	0	0	0	0	0	0	0	0	0
Leptodactylus_syphax	Leptodactylus syphax	Anura	Leptodactylidae	0	0	0	0	N	0	0	0	0	0	0	0	0	0	0	0	0	0	0	0	0	0	0	0	0	0	0	0	0	0	0	0	0	0	0	0	0	0	0	0	0	0	0	0	0	0
Leptodactylus_validus	Leptodactylus validus	Anura	Leptodactylidae	EA,TA	F	0	1	N	1	1	0	0	1	1	0	1	0	0	0	0	1	0	1	1	0	1	0	0	0	0	0	0	0	0	0	0	0	0	1	0	1	0	0	0	0	0	0	0	0
Leptodactylus_vastus	Leptodactylus vastus	Anura	Leptodactylidae	0	0	0	0	N	0	0	0	0	0	0	0	0	0	0	0	0	0	0	0	0	0	0	0	0	0	0	0	0	0	0	0	0	0	0	0	0	0	0	0	0	0	0	0	0	0
Leptodactylus_wagneri	Leptodactylus wagneri	Anura	Leptodactylidae	0	0	0	0	N	0	0	0	0	0	0	0	0	0	0	0	0	0	0	0	0	0	0	0	0	0	0	0	0	0	0	0	0	0	0	0	0	0	0	0	0	0	0	0	0	0
Limnodynastes_dumerilii	Limnodynastes dumerilii	Anura	Limnodynastidae	0	0	0	0	N	0	0	0	0	0	0	0	0	0	0	0	0	0	0	0	0	0	0	0	0	0	0	0	0	0	0	0	0	0	0	0	0	0	0	0	0	0	0	0	0	0
Limnodynastes_interioris	Limnodynastes interioris	Anura	Limnodynastidae	0	0	0	0	N	0	0	0	0	0	0	0	0	0	0	0	0	0	0	0	0	0	0	0	0	0	0	0	0	0	0	0	0	0	0	0	0	0	0	0	0	0	0	0	0	0
Limnodynastes_lignarius	Limnodynastes lignarius	Anura	Limnodynastidae	0	0	0	0	N	0	0	0	0	0	0	0	0	0	0	0	0	0	0	0	0	0	0	0	0	0	0	0	0	0	0	0	0	0	0	0	0	0	0	0	0	0	0	0	0	0
Limnodynastes_peronii	Limnodynastes peronii	Anura	Limnodynastidae	0	0	0	0	N	0	0	0	0	0	0	0	0	0	0	0	0	0	0	0	0	0	0	0	0	0	0	0	0	0	0	0	0	0	0	0	0	0	0	0	0	0	0	0	0	0
Limnodynastes_salmini	Limnodynastes salmini	Anura	Limnodynastidae	0	0	0	0	N	0	0	0	0	0	0	0	0	0	0	0	0	0	0	0	0	0	0	0	0	0	0	0	0	0	0	0	0	0	0	0	0	0	0	0	0	0	0	0	0	0
Limnodynastes_tasmaniensis	Limnodynastes tasmaniensis	Anura	Limnodynastidae	0	0	0	0	N	0	0	0	0	0	0	0	0	0	0	0	0	0	0	0	0	0	0	0	0	0	0	0	0	0	0	0	0	0	0	0	0	0	0	0	0	0	0	0	0	0
Limnomedusa_macroglossa	Limnomedusa macroglossa	Anura	Alsodidae	0	0	0	0	N	0	0	0	0	0	0	0	0	0	0	0	0	0	0	0	0	0	0	0	0	0	0	0	0	0	0	0	0	0	0	0	0	0	0	0	0	0	0	0	0	0
Limnonectes_arathooni	Limnonectes arathooni	Anura	Dicroglossidae	EA	M	1	0	N	1	0	1	0	0	0	0	1	0	0	0	0	1	1	0	1	1	0	0	0	0	0	0	0	0	0	0	0	0	0	0	0	0	0	0	0	0	0	0	0	0
Limnonectes_blythii	Limnonectes blythii	Anura	Dicroglossidae	0	0	0	0	N	0	0	0	0	0	0	0	0	0	0	0	0	0	0	0	0	0	0	0	0	0	0	0	0	0	0	0	0	0	0	0	0	0	0	0	0	0	0	0	0	0
Limnonectes_finchi	Limnonectes finchi	Anura	Dicroglossidae	EA,TT	M	1	0	N	1	1	1	1	0	0	0	1	1	0	0	0	1	1	0	1	1	0	0	0	0	0	0	0	0	0	0	0	0	0	0	0	0	1	1	0	0	0	0	0	0
Limnonectes_fujianensis	Limnonectes fujianensis	Anura	Dicroglossidae	0	0	0	0	N	0	0	0	0	0	0	0	0	0	0	0	0	0	0	0	0	0	0	0	0	0	0	0	0	0	0	0	0	0	0	0	0	0	0	0	0	0	0	0	0	0
Limnonectes_ibanorum	Limnonectes ibanorum	Anura	Dicroglossidae	0	0	0	0	N	0	0	0	0	0	0	0	0	0	0	0	0	0	0	0	0	0	0	0	0	0	0	0	0	0	0	0	0	0	0	0	0	0	0	0	0	0	0	0	0	0
Limnonectes_kuhlii	Limnonectes kuhlii	Anura	Dicroglossidae	0	0	0	0	N	0	0	0	0	0	0	0	0	0	0	0	0	0	0	0	0	0	0	0	0	0	0	0	0	0	0	0	0	0	0	0	0	0	0	0	0	0	0	0	0	0
Limnonectes_macrodon	Limnonectes macrodon	Anura	Dicroglossidae	0	0	0	0	N	0	0	0	0	0	0	0	0	0	0	0	0	0	0	0	0	0	0	0	0	0	0	0	0	0	0	0	0	0	0	0	0	0	0	0	0	0	0	0	0	0
Limnonectes_magnus	Limnonectes magnus	Anura	Dicroglossidae	0	0	0	0	N	0	0	0	0	0	0	0	0	0	0	0	0	0	0	0	0	0	0	0	0	0	0	0	0	0	0	0	0	0	0	0	0	0	0	0	0	0	0	0	0	0
Limnonectes_palavanensis	Limnonectes palavanensis	Anura	Dicroglossidae	EA,TT	M	1	0	N	1	1	1	1	0	0	0	1	1	0	0	0	1	1	0	1	1	0	0	0	0	0	0	0	0	0	0	0	0	0	0	0	0	1	1	0	0	0	0	0	0
Liophryne_rhododactyla	Sphenophryne rhododactyla	Anura	Microhylidae	EA	M	1	0	N	1	1	1	1	0	0	0	1	0	0	0	0	1	1	0	0	0	0	1	1	0	0	0	0	0	0	0	0	0	0	0	0	0	0	0	0	0	0	0	0	0
Liophryne_schlaginhaufeni	Sphenophryne schlaginhaufeni	Anura	Microhylidae	EA,JT	M	1	0	N	1	1	1	1	0	0	1	1	1	0	0	0	1	1	0	0	0	0	1	1	0	0	0	0	0	0	0	0	0	0	0	0	0	0	0	0	0	0	0	0	0
Lissotriton_helveticus	Lissotriton helveticus	Caudata	Salamandridae	0	0	0	0	N	0	0	0	0	0	0	0	0	0	0	0	0	0	0	0	0	0	0	0	0	0	0	0	0	0	0	0	0	0	0	0	0	0	0	0	0	0	0	0	0	0
Lissotriton_italicus	Lissotriton italicus	Caudata	Salamandridae	0	0	0	0	N	0	0	0	0	0	0	0	0	0	0	0	0	0	0	0	0	0	0	0	0	0	0	0	0	0	0	0	0	0	0	0	0	0	0	0	0	0	0	0	0	0
Lissotriton_montandoni	Lissotriton montandoni	Caudata	Salamandridae	0	0	0	0	N	0	0	0	0	0	0	0	0	0	0	0	0	0	0	0	0	0	0	0	0	0	0	0	0	0	0	0	0	0	0	0	0	0	0	0	0	0	0	0	0	0
Lissotriton_vulgaris	Lissotriton vulgaris	Caudata	Salamandridae	0	0	0	0	N	0	0	0	0	0	0	0	0	0	0	0	0	0	0	0	0	0	0	0	0	0	0	0	0	0	0	0	0	0	0	0	0	0	0	0	0	0	0	0	0	0
Litoria_adelaidensis	Litoria adelaidensis	Anura	Pelodryadidae	0	0	0	0	N	0	0	0	0	0	0	0	0	0	0	0	0	0	0	0	0	0	0	0	0	0	0	0	0	0	0	0	0	0	0	0	0	0	0	0	0	0	0	0	0	0
Litoria_aurea	Ranoidea aurea	Anura	Pelodryadidae	0	0	0	0	N	0	0	0	0	0	0	0	0	0	0	0	0	0	0	0	0	0	0	0	0	0	0	0	0	0	0	0	0	0	0	0	0	0	0	0	0	0	0	0	0	0
Litoria_bicolor	Litoria bicolor	Anura	Pelodryadidae	0	0	0	0	N	0	0	0	0	0	0	0	0	0	0	0	0	0	0	0	0	0	0	0	0	0	0	0	0	0	0	0	0	0	0	0	0	0	0	0	0	0	0	0	0	0
Litoria_brevipalmata	Nyctimystes brevipalmata	Anura	Pelodryadidae	0	0	0	0	N	0	0	0	0	0	0	0	0	0	0	0	0	0	0	0	0	0	0	0	0	0	0	0	0	0	0	0	0	0	0	0	0	0	0	0	0	0	0	0	0	0
Litoria_caerulea	Ranoidea caerulea	Anura	Pelodryadidae	0	0	0	0	N	0	0	0	0	0	0	0	0	0	0	0	0	0	0	0	0	0	0	0	0	0	0	0	0	0	0	0	0	0	0	0	0	0	0	0	0	0	0	0	0	0
Litoria_cavernicola	Ranoidea cavernicola	Anura	Pelodryadidae	0	0	0	0	N	0	0	0	0	0	0	0	0	0	0	0	0	0	0	0	0	0	0	0	0	0	0	0	0	0	0	0	0	0	0	0	0	0	0	0	0	0	0	0	0	0
Litoria_chloris	Ranoidea chloris	Anura	Pelodryadidae	0	0	0	0	N	0	0	0	0	0	0	0	0	0	0	0	0	0	0	0	0	0	0	0	0	0	0	0	0	0	0	0	0	0	0	0	0	0	0	0	0	0	0	0	0	0
Litoria_citropa	Ranoidea citropa	Anura	Pelodryadidae	0	0	0	0	N	0	0	0	0	0	0	0	0	0	0	0	0	0	0	0	0	0	0	0	0	0	0	0	0	0	0	0	0	0	0	0	0	0	0	0	0	0	0	0	0	0
Litoria_coplandi	Litoria coplandi	Anura	Pelodryadidae	0	0	0	0	N	0	0	0	0	0	0	0	0	0	0	0	0	0	0	0	0	0	0	0	0	0	0	0	0	0	0	0	0	0	0	0	0	0	0	0	0	0	0	0	0	0
Litoria_cyclorhyncha	Ranoidea cyclorhynchus	Anura	Pelodryadidae	0	0	0	0	N	0	0	0	0	0	0	0	0	0	0	0	0	0	0	0	0	0	0	0	0	0	0	0	0	0	0	0	0	0	0	0	0	0	0	0	0	0	0	0	0	0
Litoria_dahlii	Ranoidea dahlii	Anura	Pelodryadidae	0	0	0	0	N	0	0	0	0	0	0	0	0	0	0	0	0	0	0	0	0	0	0	0	0	0	0	0	0	0	0	0	0	0	0	0	0	0	0	0	0	0	0	0	0	0
Litoria_dentata	Litoria dentata	Anura	Pelodryadidae	0	0	0	0	N	0	0	0	0	0	0	0	0	0	0	0	0	0	0	0	0	0	0	0	0	0	0	0	0	0	0	0	0	0	0	0	0	0	0	0	0	0	0	0	0	0
Litoria_electrica	Litoria electrica	Anura	Pelodryadidae	0	0	0	0	N	0	0	0	0	0	0	0	0	0	0	0	0	0	0	0	0	0	0	0	0	0	0	0	0	0	0	0	0	0	0	0	0	0	0	0	0	0	0	0	0	0
Litoria_eucnemis	Ranoidea eucnemis	Anura	Pelodryadidae	0	0	0	0	N	0	0	0	0	0	0	0	0	0	0	0	0	0	0	0	0	0	0	0	0	0	0	0	0	0	0	0	0	0	0	0	0	0	0	0	0	0	0	0	0	0
Litoria_ewingii	Litoria ewingii	Anura	Pelodryadidae	0	0	0	0	N	0	0	0	0	0	0	0	0	0	0	0	0	0	0	0	0	0	0	0	0	0	0	0	0	0	0	0	0	0	0	0	0	0	0	0	0	0	0	0	0	0
Litoria_fallax	Litoria fallax	Anura	Pelodryadidae	0	0	0	0	N	0	0	0	0	0	0	0	0	0	0	0	0	0	0	0	0	0	0	0	0	0	0	0	0	0	0	0	0	0	0	0	0	0	0	0	0	0	0	0	0	0
Litoria_freycineti	Litoria freycineti	Anura	Pelodryadidae	0	0	0	0	N	0	0	0	0	0	0	0	0	0	0	0	0	0	0	0	0	0	0	0	0	0	0	0	0	0	0	0	0	0	0	0	0	0	0	0	0	0	0	0	0	0
Litoria_genimaculata	Ranoidea genimaculata	Anura	Pelodryadidae	0	0	0	0	N	0	0	0	0	0	0	0	0	0	0	0	0	0	0	0	0	0	0	0	0	0	0	0	0	0	0	0	0	0	0	0	0	0	0	0	0	0	0	0	0	0
Litoria_gracilenta	Ranoidea gracilenta	Anura	Pelodryadidae	0	0	0	0	N	0	0	0	0	0	0	0	0	0	0	0	0	0	0	0	0	0	0	0	0	0	0	0	0	0	0	0	0	0	0	0	0	0	0	0	0	0	0	0	0	0
Litoria_havina	Litoria havina	Anura	Pelodryadidae	0	0	0	0	N	0	0	0	0	0	0	0	0	0	0	0	0	0	0	0	0	0	0	0	0	0	0	0	0	0	0	0	0	0	0	0	0	0	0	0	0	0	0	0	0	0
Litoria_inermis	Litoria inermis	Anura	Pelodryadidae	0	0	0	0	N	0	0	0	0	0	0	0	0	0	0	0	0	0	0	0	0	0	0	0	0	0	0	0	0	0	0	0	0	0	0	0	0	0	0	0	0	0	0	0	0	0
Litoria_infrafrenata	Nyctimystes infrafrenatus	Anura	Pelodryadidae	0	0	0	0	N	0	0	0	0	0	0	0	0	0	0	0	0	0	0	0	0	0	0	0	0	0	0	0	0	0	0	0	0	0	0	0	0	0	0	0	0	0	0	0	0	0
Litoria_jervisiensis	Litoria jervisiensis	Anura	Pelodryadidae	0	0	0	0	N	0	0	0	0	0	0	0	0	0	0	0	0	0	0	0	0	0	0	0	0	0	0	0	0	0	0	0	0	0	0	0	0	0	0	0	0	0	0	0	0	0
Litoria_jungguy	Ranoidea jungguy	Anura	Pelodryadidae	0	0	0	0	N	0	0	0	0	0	0	0	0	0	0	0	0	0	0	0	0	0	0	0	0	0	0	0	0	0	0	0	0	0	0	0	0	0	0	0	0	0	0	0	0	0
Litoria_latopalmata	Litoria latopalmata	Anura	Pelodryadidae	0	0	0	0	N	0	0	0	0	0	0	0	0	0	0	0	0	0	0	0	0	0	0	0	0	0	0	0	0	0	0	0	0	0	0	0	0	0	0	0	0	0	0	0	0	0
Litoria_lesueurii	Ranoidea lesueurii	Anura	Pelodryadidae	0	0	0	0	N	0	0	0	0	0	0	0	0	0	0	0	0	0	0	0	0	0	0	0	0	0	0	0	0	0	0	0	0	0	0	0	0	0	0	0	0	0	0	0	0	0
Litoria_littlejohni	Litoria littlejohni	Anura	Pelodryadidae	0	0	0	0	N	0	0	0	0	0	0	0	0	0	0	0	0	0	0	0	0	0	0	0	0	0	0	0	0	0	0	0	0	0	0	0	0	0	0	0	0	0	0	0	0	0
Litoria_longirostris	Litoria longirostris	Anura	Pelodryadidae	EA	M	1	0	N	1	0	1	0	0	0	0	1	0	0	0	0	1	1	0	1	1	0	0	0	0	0	0	0	0	0	0	0	0	0	0	0	0	0	0	0	0	0	0	0	0
Litoria_meiriana	Litoria meiriana	Anura	Pelodryadidae	0	0	0	0	N	0	0	0	0	0	0	0	0	0	0	0	0	0	0	0	0	0	0	0	0	0	0	0	0	0	0	0	0	0	0	0	0	0	0	0	0	0	0	0	0	0
Litoria_moorei	Ranoidea moorei	Anura	Pelodryadidae	0	0	0	0	N	0	0	0	0	0	0	0	0	0	0	0	0	0	0	0	0	0	0	0	0	0	0	0	0	0	0	0	0	0	0	0	0	0	0	0	0	0	0	0	0	0
Litoria_nannotis	Ranoidea nannotis	Anura	Pelodryadidae	0	0	0	0	N	0	0	0	0	0	0	0	0	0	0	0	0	0	0	0	0	0	0	0	0	0	0	0	0	0	0	0	0	0	0	0	0	0	0	0	0	0	0	0	0	0
Litoria_nasuta	Litoria nasuta	Anura	Pelodryadidae	0	0	0	0	N	0	0	0	0	0	0	0	0	0	0	0	0	0	0	0	0	0	0	0	0	0	0	0	0	0	0	0	0	0	0	0	0	0	0	0	0	0	0	0	0	0
Litoria_nigrofrenata	Litoria nigrofrenata	Anura	Pelodryadidae	0	0	0	0	N	0	0	0	0	0	0	0	0	0	0	0	0	0	0	0	0	0	0	0	0	0	0	0	0	0	0	0	0	0	0	0	0	0	0	0	0	0	0	0	0	0
Litoria_nyakalensis	Ranoidea nyakalensis	Anura	Pelodryadidae	0	0	0	0	N	0	0	0	0	0	0	0	0	0	0	0	0	0	0	0	0	0	0	0	0	0	0	0	0	0	0	0	0	0	0	0	0	0	0	0	0	0	0	0	0	0
Litoria_olongburensis	Litoria olongburensis	Anura	Pelodryadidae	0	0	0	0	N	0	0	0	0	0	0	0	0	0	0	0	0	0	0	0	0	0	0	0	0	0	0	0	0	0	0	0	0	0	0	0	0	0	0	0	0	0	0	0	0	0
Litoria_pallida	Litoria pallida	Anura	Pelodryadidae	0	0	0	0	N	0	0	0	0	0	0	0	0	0	0	0	0	0	0	0	0	0	0	0	0	0	0	0	0	0	0	0	0	0	0	0	0	0	0	0	0	0	0	0	0	0
Litoria_paraewingi	Litoria paraewingi	Anura	Pelodryadidae	0	0	0	0	N	0	0	0	0	0	0	0	0	0	0	0	0	0	0	0	0	0	0	0	0	0	0	0	0	0	0	0	0	0	0	0	0	0	0	0	0	0	0	0	0	0
Litoria_pearsoniana	Ranoidea pearsoniana	Anura	Pelodryadidae	0	0	0	0	N	0	0	0	0	0	0	0	0	0	0	0	0	0	0	0	0	0	0	0	0	0	0	0	0	0	0	0	0	0	0	0	0	0	0	0	0	0	0	0	0	0
Litoria_peronii	Litoria peronii	Anura	Pelodryadidae	0	0	0	0	N	0	0	0	0	0	0	0	0	0	0	0	0	0	0	0	0	0	0	0	0	0	0	0	0	0	0	0	0	0	0	0	0	0	0	0	0	0	0	0	0	0
Litoria_phyllochroa	Ranoidea phyllochroa	Anura	Pelodryadidae	0	0	0	0	N	0	0	0	0	0	0	0	0	0	0	0	0	0	0	0	0	0	0	0	0	0	0	0	0	0	0	0	0	0	0	0	0	0	0	0	0	0	0	0	0	0
Litoria_raniformis	Ranoidea raniformis	Anura	Pelodryadidae	0	0	0	0	N	0	0	0	0	0	0	0	0	0	0	0	0	0	0	0	0	0	0	0	0	0	0	0	0	0	0	0	0	0	0	0	0	0	0	0	0	0	0	0	0	0
Litoria_revelata	Litoria revelata	Anura	Pelodryadidae	0	0	0	0	N	0	0	0	0	0	0	0	0	0	0	0	0	0	0	0	0	0	0	0	0	0	0	0	0	0	0	0	0	0	0	0	0	0	0	0	0	0	0	0	0	0
Litoria_rheocola	Ranoidea rheocola	Anura	Pelodryadidae	0	0	0	0	N	0	0	0	0	0	0	0	0	0	0	0	0	0	0	0	0	0	0	0	0	0	0	0	0	0	0	0	0	0	0	0	0	0	0	0	0	0	0	0	0	0
Litoria_rothii	Litoria rothii	Anura	Pelodryadidae	0	0	0	0	N	0	0	0	0	0	0	0	0	0	0	0	0	0	0	0	0	0	0	0	0	0	0	0	0	0	0	0	0	0	0	0	0	0	0	0	0	0	0	0	0	0
Litoria_rubella	Litoria rubella	Anura	Pelodryadidae	0	0	0	0	N	0	0	0	0	0	0	0	0	0	0	0	0	0	0	0	0	0	0	0	0	0	0	0	0	0	0	0	0	0	0	0	0	0	0	0	0	0	0	0	0	0
Litoria_spenceri	Ranoidea spenceri	Anura	Pelodryadidae	0	0	0	0	N	0	0	0	0	0	0	0	0	0	0	0	0	0	0	0	0	0	0	0	0	0	0	0	0	0	0	0	0	0	0	0	0	0	0	0	0	0	0	0	0	0
Litoria_splendida	Ranoidea splendida	Anura	Pelodryadidae	0	0	0	0	N	0	0	0	0	0	0	0	0	0	0	0	0	0	0	0	0	0	0	0	0	0	0	0	0	0	0	0	0	0	0	0	0	0	0	0	0	0	0	0	0	0
Litoria_subglandulosa	Ranoidea subglandulosa	Anura	Pelodryadidae	0	0	0	0	N	0	0	0	0	0	0	0	0	0	0	0	0	0	0	0	0	0	0	0	0	0	0	0	0	0	0	0	0	0	0	0	0	0	0	0	0	0	0	0	0	0
Litoria_tornieri	Litoria tornieri	Anura	Pelodryadidae	0	0	0	0	N	0	0	0	0	0	0	0	0	0	0	0	0	0	0	0	0	0	0	0	0	0	0	0	0	0	0	0	0	0	0	0	0	0	0	0	0	0	0	0	0	0
Litoria_tyleri	Litoria tyleri	Anura	Pelodryadidae	0	0	0	0	N	0	0	0	0	0	0	0	0	0	0	0	0	0	0	0	0	0	0	0	0	0	0	0	0	0	0	0	0	0	0	0	0	0	0	0	0	0	0	0	0	0
Litoria_verreauxii	Litoria verreauxii	Anura	Pelodryadidae	0	0	0	0	N	0	0	0	0	0	0	0	0	0	0	0	0	0	0	0	0	0	0	0	0	0	0	0	0	0	0	0	0	0	0	0	0	0	0	0	0	0	0	0	0	0
Litoria_watjulumensis	Litoria watjulumensis	Anura	Pelodryadidae	0	0	0	0	N	0	0	0	0	0	0	0	0	0	0	0	0	0	0	0	0	0	0	0	0	0	0	0	0	0	0	0	0	0	0	0	0	0	0	0	0	0	0	0	0	0
Litoria_xanthomera	Ranoidea xanthomera	Anura	Pelodryadidae	0	0	0	0	N	0	0	0	0	0	0	0	0	0	0	0	0	0	0	0	0	0	0	0	0	0	0	0	0	0	0	0	0	0	0	0	0	0	0	0	0	0	0	0	0	0
Lyciasalamandra_antalyana	Lyciasalamandra antalyana	Caudata	Salamandridae	V	F	0	1	N	1	1	0	0	1	1	0	0	0	0	0	1	0	0	0	0	0	0	0	0	0	0	0	0	0	0	0	0	0	0	0	0	0	0	0	0	0	0	0	0	0
Lyciasalamandra_atifi	Lyciasalamandra atifi	Caudata	Salamandridae	V	F	0	1	N	1	1	0	0	1	1	0	0	0	0	0	1	0	0	0	0	0	0	0	0	0	0	0	0	0	0	0	0	0	0	0	0	0	0	0	0	0	0	0	0	0
Lyciasalamandra_billae	Lyciasalamandra billae	Caudata	Salamandridae	V	F	0	1	N	1	1	0	0	1	1	0	0	0	0	0	1	0	0	0	0	0	0	0	0	0	0	0	0	0	0	0	0	0	0	0	0	0	0	0	0	0	0	0	0	0
Lyciasalamandra_fazilae	Lyciasalamandra fazilae	Caudata	Salamandridae	V	F	0	1	N	1	1	0	0	1	1	0	0	0	0	0	1	0	0	0	0	0	0	0	0	0	0	0	0	0	0	0	0	0	0	0	0	0	0	0	0	0	0	0	0	0
Lyciasalamandra_flavimembris	Lyciasalamandra flavimembris	Caudata	Salamandridae	V	F	0	1	N	1	1	0	0	1	1	0	0	0	0	0	1	0	0	0	0	0	0	0	0	0	0	0	0	0	0	0	0	0	0	0	0	0	0	0	0	0	0	0	0	0
Lyciasalamandra_helverseni	Lyciasalamandra helverseni	Caudata	Salamandridae	V	F	0	1	N	1	1	0	0	1	1	0	0	0	0	0	1	0	0	0	0	0	0	0	0	0	0	0	0	0	0	0	0	0	0	0	0	0	0	0	0	0	0	0	0	0
Lyciasalamandra_luschani	Lyciasalamandra luschani	Caudata	Salamandridae	V	F	0	1	N	1	1	0	0	1	1	0	0	0	0	0	1	0	0	0	0	0	0	0	0	0	0	0	0	0	0	0	0	0	0	0	0	0	0	0	0	0	0	0	0	0
Macrogenioglottus_alipioi	Macrogenioglottus alipioi	Anura	Odontophrynidae	0	0	0	0	N	0	0	0	0	0	0	0	0	0	0	0	0	0	0	0	0	0	0	0	0	0	0	0	0	0	0	0	0	0	0	0	0	0	0	0	0	0	0	0	0	0
Mannophryne_collaris	Mannophryne collaris	Anura	Aromobatidae	EA,TT	M	1	0	N	1	1	1	1	0	0	0	1	1	0	0	0	1	1	0	1	1	0	0	0	0	0	0	0	0	0	0	0	0	0	0	0	0	1	1	0	0	0	0	0	0
Mannophryne_trinitatis	Mannophryne trinitatis	Anura	Aromobatidae	EA,TT	M	1	0	N	1	1	1	1	0	0	0	1	1	0	0	0	1	1	0	1	1	0	0	0	0	0	0	0	0	0	0	0	0	0	0	0	0	1	1	0	0	0	0	0	0
Mantella_aurantiaca	Mantella aurantiaca	Anura	Mantellidae	0	0	0	0	N	0	0	0	0	0	0	0	0	0	0	0	0	0	0	0	0	0	0	0	0	0	0	0	0	0	0	0	0	0	0	0	0	0	0	0	0	0	0	0	0	0
Mantella_betsileo	Mantella betsileo	Anura	Mantellidae	0	0	0	0	N	0	0	0	0	0	0	0	0	0	0	0	0	0	0	0	0	0	0	0	0	0	0	0	0	0	0	0	0	0	0	0	0	0	0	0	0	0	0	0	0	0
Mantella_cowanii	Mantella cowanii	Anura	Mantellidae	0	0	0	0	N	0	0	0	0	0	0	0	0	0	0	0	0	0	0	0	0	0	0	0	0	0	0	0	0	0	0	0	0	0	0	0	0	0	0	0	0	0	0	0	0	0
Mantella_laevigata	Mantella laevigata	Anura	Mantellidae	TF	F	0	1	N	0	1	0	0	0	1	0	0	0	0	1	0	0	0	0	0	0	0	0	0	0	0	0	0	0	0	0	0	0	0	0	0	0	0	0	0	0	0	0	1	0
Mantella_madagascariensis	Mantella madagascariensis	Anura	Mantellidae	0	0	0	0	N	0	0	0	0	0	0	0	0	0	0	0	0	0	0	0	0	0	0	0	0	0	0	0	0	0	0	0	0	0	0	0	0	0	0	0	0	0	0	0	0	0
Mantella_pulchra	Mantella pulchra	Anura	Mantellidae	0	0	0	0	N	0	0	0	0	0	0	0	0	0	0	0	0	0	0	0	0	0	0	0	0	0	0	0	0	0	0	0	0	0	0	0	0	0	0	0	0	0	0	0	0	0
Mantidactylus_argenteus	Mantidactylus argenteus	Anura	Mantellidae	EA	M	1	0	N	1	0	1	0	0	0	0	1	0	0	0	0	1	1	0	1	1	0	0	0	0	0	0	0	0	0	0	0	0	0	0	0	0	0	0	0	0	0	0	0	0
Mantidactylus_betsileanus	Mantidactylus betsileanus	Anura	Mantellidae	EA	M	1	0	N	1	0	1	0	0	0	0	1	0	0	0	0	1	1	0	1	1	0	0	0	0	0	0	0	0	0	0	0	0	0	0	0	0	0	0	0	0	0	0	0	0
Mantidactylus_femoralis	Mantidactylus femoralis	Anura	Mantellidae	0	0	0	0	N	0	0	0	0	0	0	0	0	0	0	0	0	0	0	0	0	0	0	0	0	0	0	0	0	0	0	0	0	0	0	0	0	0	0	0	0	0	0	0	0	0
Mantidactylus_majori	Mantidactylus majori	Anura	Mantellidae	EA	M	1	0	N	1	0	1	0	0	0	0	1	0	0	0	0	1	1	0	1	1	0	0	0	0	0	0	0	0	0	0	0	0	0	0	0	0	0	0	0	0	0	0	0	0
Mantidactylus_mocquardi	Mantidactylus mocquardi	Anura	Mantellidae	EA	M	1	0	N	1	0	1	0	0	0	0	1	0	0	0	0	1	1	0	1	1	0	0	0	0	0	0	0	0	0	0	0	0	0	0	0	0	0	0	0	0	0	0	0	0
Melanophryniscus_rubriventris	Melanophryniscus rubriventris	Anura	Bufonidae	0	0	0	0	N	0	0	0	0	0	0	0	0	0	0	0	0	0	0	0	0	0	0	0	0	0	0	0	0	0	0	0	0	0	0	0	0	0	0	0	0	0	0	0	0	0
Melanophryniscus_stelzneri	Melanophryniscus stelzneri	Anura	Bufonidae	0	0	0	0	N	0	0	0	0	0	0	0	0	0	0	0	0	0	0	0	0	0	0	0	0	0	0	0	0	0	0	0	0	0	0	0	0	0	0	0	0	0	0	0	0	0
Meristogenys_jerboa	Meristogenys jerboa	Anura	Ranidae	0	0	0	0	N	0	0	0	0	0	0	0	0	0	0	0	0	0	0	0	0	0	0	0	0	0	0	0	0	0	0	0	0	0	0	0	0	0	0	0	0	0	0	0	0	0
Mertensiella_caucasica	Mertensiella caucasica	Caudata	Salamandridae	V	F	0	1	N	1	1	0	0	1	1	0	0	0	0	0	1	0	0	0	0	0	0	0	0	0	0	0	0	0	0	0	0	0	0	0	0	0	0	0	0	0	0	0	0	0
Mertensophryne_micranotis	Mertensophryne micranotis	Anura	Bufonidae	0	0	0	0	N	0	0	0	0	0	0	0	0	0	0	0	0	0	0	0	0	0	0	0	0	0	0	0	0	0	0	0	0	0	0	0	0	0	0	0	0	0	0	0	0	0
Metacrinia_nichollsi	Metacrinia nichollsi	Anura	Myobatrachidae	EA	M	1	0	N	1	1	1	1	0	0	0	1	0	0	0	0	1	1	0	0	0	0	1	1	0	0	0	0	0	0	0	0	0	0	0	0	0	0	0	0	0	0	0	0	0
Micrixalus_saxicola	Micrixalus saxicola	Anura	Micrixalidae	0	0	0	0	N	0	0	0	0	0	0	0	0	0	0	0	0	0	0	0	0	0	0	0	0	0	0	0	0	0	0	0	0	0	0	0	0	0	0	0	0	0	0	0	0	0
Microbatrachella_capensis	Microbatrachella capensis	Anura	Pyxicephalidae	0	0	0	0	N	0	0	0	0	0	0	0	0	0	0	0	0	0	0	0	0	0	0	0	0	0	0	0	0	0	0	0	0	0	0	0	0	0	0	0	0	0	0	0	0	0
Microhyla_heymonsi	Microhyla heymonsi	Anura	Microhylidae	0	0	0	0	N	0	0	0	0	0	0	0	0	0	0	0	0	0	0	0	0	0	0	0	0	0	0	0	0	0	0	0	0	0	0	0	0	0	0	0	0	0	0	0	0	0
Microhyla_okinavensis	Microhyla okinavensis	Anura	Microhylidae	0	0	0	0	N	0	0	0	0	0	0	0	0	0	0	0	0	0	0	0	0	0	0	0	0	0	0	0	0	0	0	0	0	0	0	0	0	0	0	0	0	0	0	0	0	0
Microhyla_ornata	Microhyla ornata	Anura	Microhylidae	0	0	0	0	N	0	0	0	0	0	0	0	0	0	0	0	0	0	0	0	0	0	0	0	0	0	0	0	0	0	0	0	0	0	0	0	0	0	0	0	0	0	0	0	0	0
Microhyla_pulchra	Microhyla pulchra	Anura	Microhylidae	0	0	0	0	N	0	0	0	0	0	0	0	0	0	0	0	0	0	0	0	0	0	0	0	0	0	0	0	0	0	0	0	0	0	0	0	0	0	0	0	0	0	0	0	0	0
Micryletta_inornata	Micryletta inornata	Anura	Microhylidae	0	0	0	0	N	0	0	0	0	0	0	0	0	0	0	0	0	0	0	0	0	0	0	0	0	0	0	0	0	0	0	0	0	0	0	0	0	0	0	0	0	0	0	0	0	0
Mixophyes_fasciolatus	Mixophyes fasciolatus	Anura	Myobatrachidae	0	0	0	0	N	0	0	0	0	0	0	0	0	0	0	0	0	0	0	0	0	0	0	0	0	0	0	0	0	0	0	0	0	0	0	0	0	0	0	0	0	0	0	0	0	0
Myobatrachus_gouldii	Myobatrachus gouldii	Anura	Myobatrachidae	0	0	0	0	N	0	0	0	0	0	0	0	0	0	0	0	0	0	0	0	0	0	0	0	0	0	0	0	0	0	0	0	0	0	0	0	0	0	0	0	0	0	0	0	0	0
Nannophrys_ceylonensis	Nannophrys ceylonensis	Anura	Dicroglossidae	EA	M	1	0	N	1	0	1	0	0	0	0	1	0	0	0	0	1	1	0	1	1	0	0	0	0	0	0	0	0	0	0	0	0	0	0	0	0	0	0	0	0	0	0	0	0
Nanorana_parkeri	Nanorana parkeri	Anura	Dicroglossidae	0	0	0	0	N	0	0	0	0	0	0	0	0	0	0	0	0	0	0	0	0	0	0	0	0	0	0	0	0	0	0	0	0	0	0	0	0	0	0	0	0	0	0	0	0	0
Nanorana_pleskei	Nanorana pleskei	Anura	Dicroglossidae	0	0	0	0	N	0	0	0	0	0	0	0	0	0	0	0	0	0	0	0	0	0	0	0	0	0	0	0	0	0	0	0	0	0	0	0	0	0	0	0	0	0	0	0	0	0
Nanorana_ventripunctata	Nanorana ventripunctata	Anura	Dicroglossidae	0	0	0	0	N	0	0	0	0	0	0	0	0	0	0	0	0	0	0	0	0	0	0	0	0	0	0	0	0	0	0	0	0	0	0	0	0	0	0	0	0	0	0	0	0	0
Nasikabatrachus_sahyadrensis	Nasikabatrachus sahyadrensis	Anura	Nasikabatrachidae	0	0	0	0	N	0	0	0	0	0	0	0	0	0	0	0	0	0	0	0	0	0	0	0	0	0	0	0	0	0	0	0	0	0	0	0	0	0	0	0	0	0	0	0	0	0
Nectophryne_afra	Nectophryne afra	Anura	Bufonidae	EA,TA	M	1	0	N	1	1	1	1	0	0	0	1	0	0	0	0	1	1	0	1	1	0	0	0	0	0	0	0	0	0	0	0	0	0	1	1	0	0	0	0	0	0	0	0	0
Nectophryne_batesii	Nectophryne batesii	Anura	Bufonidae	EA	M	1	0	N	1	0	1	0	0	0	0	1	0	0	0	0	1	1	0	1	1	0	0	0	0	0	0	0	0	0	0	0	0	0	0	0	0	0	0	0	0	0	0	0	0
Nectophrynoides_minutus	Nectophrynoides minutus	Anura	Bufonidae	V	F	0	1	N	1	1	0	0	1	1	0	0	0	0	0	1	0	0	0	0	0	0	0	0	0	0	0	0	0	0	0	0	0	0	0	0	0	0	0	0	0	0	0	0	0
Nectophrynoides_tornieri	Nectophrynoides tornieri	Anura	Bufonidae	V	F	0	1	N	1	1	0	0	1	1	0	0	0	0	0	1	0	0	0	0	0	0	0	0	0	0	0	0	0	0	0	0	0	0	0	0	0	0	0	0	0	0	0	0	0
Nectophrynoides_viviparus	Nectophrynoides viviparus	Anura	Bufonidae	V	F	0	1	N	1	1	0	0	1	1	0	0	0	0	0	1	0	0	0	0	0	0	0	0	0	0	0	0	0	0	0	0	0	0	0	0	0	0	0	0	0	0	0	0	0
Necturus_beyeri	Necturus beyeri	Caudata	Proteidae	EA	F	0	1	N	1	0	0	0	1	0	0	1	0	0	0	0	1	0	1	1	0	1	0	0	0	0	0	0	0	0	0	0	0	0	0	0	0	0	0	0	0	0	0	0	0
Necturus_lewisi	Necturus lewisi	Caudata	Proteidae	EA	F	0	1	N	1	0	0	0	1	0	0	1	0	0	0	0	1	0	1	1	0	1	0	0	0	0	0	0	0	0	0	0	0	0	0	0	0	0	0	0	0	0	0	0	0
Necturus_maculosus	Necturus maculosus	Caudata	Proteidae	EA	F	0	1	N	1	0	0	0	1	0	0	1	0	0	0	0	1	0	1	1	0	1	0	0	0	0	0	0	0	0	0	0	0	0	0	0	0	0	0	0	0	0	0	0	0
Neobatrachus_pictus	Neobatrachus pictus	Anura	Limnodynastidae	0	0	0	0	N	0	0	0	0	0	0	0	0	0	0	0	0	0	0	0	0	0	0	0	0	0	0	0	0	0	0	0	0	0	0	0	0	0	0	0	0	0	0	0	0	0
Neobatrachus_sudelli	Neobatrachus sudelli	Anura	Limnodynastidae	0	0	0	0	N	0	0	0	0	0	0	0	0	0	0	0	0	0	0	0	0	0	0	0	0	0	0	0	0	0	0	0	0	0	0	0	0	0	0	0	0	0	0	0	0	0
Neurergus_crocatus	Neurergus crocatus	Caudata	Salamandridae	0	0	0	0	N	0	0	0	0	0	0	0	0	0	0	0	0	0	0	0	0	0	0	0	0	0	0	0	0	0	0	0	0	0	0	0	0	0	0	0	0	0	0	0	0	0
Neurergus_strauchii	Neurergus strauchii	Caudata	Salamandridae	0	0	0	0	N	0	0	0	0	0	0	0	0	0	0	0	0	0	0	0	0	0	0	0	0	0	0	0	0	0	0	0	0	0	0	0	0	0	0	0	0	0	0	0	0	0
Nimbaphrynoides_occidentalis	Nimbaphrynoides occidentalis	Anura	Bufonidae	V	F	0	1	N	1	1	0	0	1	1	0	0	0	0	0	1	0	0	0	0	0	0	0	0	0	0	0	0	0	0	0	0	0	0	0	0	0	0	0	0	0	0	0	0	0
Notaden_melanoscaphus	Notaden melanoscaphus	Anura	Limnodynastidae	0	0	0	0	N	0	0	0	0	0	0	0	0	0	0	0	0	0	0	0	0	0	0	0	0	0	0	0	0	0	0	0	0	0	0	0	0	0	0	0	0	0	0	0	0	0
Notophthalmus_viridescens	Notophthalmus viridescens	Caudata	Salamandridae	0	0	0	0	N	0	0	0	0	0	0	0	0	0	0	0	0	0	0	0	0	0	0	0	0	0	0	0	0	0	0	0	0	0	0	0	0	0	0	0	0	0	0	0	0	0
Nototriton_barbouri	Nototriton barbouri	Caudata	Plethodontidae	0	0	0	0	N	0	0	0	0	0	0	0	0	0	0	0	0	0	0	0	0	0	0	0	0	0	0	0	0	0	0	0	0	0	0	0	0	0	0	0	0	0	0	0	0	0
Nototriton_guanacaste	Nototriton guanacaste	Caudata	Plethodontidae	0	0	0	0	N	0	0	0	0	0	0	0	0	0	0	0	0	0	0	0	0	0	0	0	0	0	0	0	0	0	0	0	0	0	0	0	0	0	0	0	0	0	0	0	0	0
Nototriton_picadoi	Nototriton picadoi	Caudata	Plethodontidae	0	0	0	0	N	0	0	0	0	0	0	0	0	0	0	0	0	0	0	0	0	0	0	0	0	0	0	0	0	0	0	0	0	0	0	0	0	0	0	0	0	0	0	0	0	0
Nyctibates_corrugatus	Nyctibates corrugatus	Anura	Arthroleptidae	0	0	0	0	N	0	0	0	0	0	0	0	0	0	0	0	0	0	0	0	0	0	0	0	0	0	0	0	0	0	0	0	0	0	0	0	0	0	0	0	0	0	0	0	0	0
Nyctibatrachus_aliciae	Nyctibatrachus aliciae	Anura	Nyctibatrachidae	EA	M+F	1	1	O	1	0	1	0	1	0	0	1	0	0	0	0	1	1	1	1	1	1	0	0	0	0	0	0	0	0	0	0	0	0	0	0	0	0	0	0	0	0	0	0	0
Nyctibatrachus_humayuni	Nyctibatrachus humayuni	Anura	Nyctibatrachidae	EA	M	1	0	N	1	0	1	0	0	0	0	1	0	0	0	0	1	1	0	1	1	0	0	0	0	0	0	0	0	0	0	0	0	0	0	0	0	0	0	0	0	0	0	0	0
Nyctibatrachus_petraeus	Nyctibatrachus petraeus	Anura	Nyctibatrachidae	EA	M	1	0	N	1	0	1	0	0	0	0	1	0	0	0	0	1	1	0	1	1	0	0	0	0	0	0	0	0	0	0	0	0	0	0	0	0	0	0	0	0	0	0	0	0
Nyctimantis_rugiceps	Nyctimantis rugiceps	Anura	Hylidae	TF	F	0	1	N	0	1	0	0	0	1	0	0	0	0	1	0	0	0	0	0	0	0	0	0	0	0	0	0	0	0	0	0	0	0	0	0	0	0	0	0	0	0	0	1	0
Nyctimystes_cheesmani	Nyctimystes cheesmani	Anura	Pelodryadidae	0	0	0	0	N	0	0	0	0	0	0	0	0	0	0	0	0	0	0	0	0	0	0	0	0	0	0	0	0	0	0	0	0	0	0	0	0	0	0	0	0	0	0	0	0	0
Nyctimystes_dayi	Ranoidea dayi	Anura	Pelodryadidae	0	0	0	0	N	0	0	0	0	0	0	0	0	0	0	0	0	0	0	0	0	0	0	0	0	0	0	0	0	0	0	0	0	0	0	0	0	0	0	0	0	0	0	0	0	0
Nyctimystes_kubori	Nyctimystes kubori	Anura	Hylidae	0	0	0	0	N	0	0	0	0	0	0	0	0	0	0	0	0	0	0	0	0	0	0	0	0	0	0	0	0	0	0	0	0	0	0	0	0	0	0	0	0	0	0	0	0	0
Nyctimystes_papua	Nyctimystes papua	Anura	Hylidae	0	0	0	0	N	0	0	0	0	0	0	0	0	0	0	0	0	0	0	0	0	0	0	0	0	0	0	0	0	0	0	0	0	0	0	0	0	0	0	0	0	0	0	0	0	0
Nyctixalus_pictus	Nyctixalus pictus	Anura	Rhacophoridae	0	0	0	0	N	0	0	0	0	0	0	0	0	0	0	0	0	0	0	0	0	0	0	0	0	0	0	0	0	0	0	0	0	0	0	0	0	0	0	0	0	0	0	0	0	0
Nymphargus_griffithsi	Nymphargus griffithsi	Anura	Centrolenidae	0	0	0	0	N	0	0	0	0	0	0	0	0	0	0	0	0	0	0	0	0	0	0	0	0	0	0	0	0	0	0	0	0	0	0	0	0	0	0	0	0	0	0	0	0	0
Nymphargus_wileyi	Nymphargus wileyi	Anura	Centrolenidae	0	0	0	0	N	0	0	0	0	0	0	0	0	0	0	0	0	0	0	0	0	0	0	0	0	0	0	0	0	0	0	0	0	0	0	0	0	0	0	0	0	0	0	0	0	0
Occidozyga_laevis	Occidozyga laevis	Anura	Dicroglossidae	0	0	0	0	N	0	0	0	0	0	0	0	0	0	0	0	0	0	0	0	0	0	0	0	0	0	0	0	0	0	0	0	0	0	0	0	0	0	0	0	0	0	0	0	0	0
Occidozyga_lima	Occidozyga lima	Anura	Dicroglossidae	0	0	0	0	N	0	0	0	0	0	0	0	0	0	0	0	0	0	0	0	0	0	0	0	0	0	0	0	0	0	0	0	0	0	0	0	0	0	0	0	0	0	0	0	0	0
Occidozyga_martensii	Occidozyga martensii	Anura	Dicroglossidae	0	0	0	0	N	0	0	0	0	0	0	0	0	0	0	0	0	0	0	0	0	0	0	0	0	0	0	0	0	0	0	0	0	0	0	0	0	0	0	0	0	0	0	0	0	0
Odontophrynus_americanus	Odontophrynus americanus	Anura	Odontophrynidae	0	0	0	0	N	0	0	0	0	0	0	0	0	0	0	0	0	0	0	0	0	0	0	0	0	0	0	0	0	0	0	0	0	0	0	0	0	0	0	0	0	0	0	0	0	0
Odontophrynus_cultripes	Odontophrynus cultripes	Anura	Odontophrynidae	0	0	0	0	N	0	0	0	0	0	0	0	0	0	0	0	0	0	0	0	0	0	0	0	0	0	0	0	0	0	0	0	0	0	0	0	0	0	0	0	0	0	0	0	0	0
Odorrana_chapaensis	Odorrana chapaensis	Anura	Ranidae	0	0	0	0	N	0	0	0	0	0	0	0	0	0	0	0	0	0	0	0	0	0	0	0	0	0	0	0	0	0	0	0	0	0	0	0	0	0	0	0	0	0	0	0	0	0
Odorrana_jingdongensis	Odorrana jingdongensis	Anura	Ranidae	0	0	0	0	N	0	0	0	0	0	0	0	0	0	0	0	0	0	0	0	0	0	0	0	0	0	0	0	0	0	0	0	0	0	0	0	0	0	0	0	0	0	0	0	0	0
Odorrana_junlianensis	Odorrana junlianensis	Anura	Ranidae	0	0	0	0	N	0	0	0	0	0	0	0	0	0	0	0	0	0	0	0	0	0	0	0	0	0	0	0	0	0	0	0	0	0	0	0	0	0	0	0	0	0	0	0	0	0
Odorrana_schmackeri	Odorrana schmackeri	Anura	Ranidae	0	0	0	0	N	0	0	0	0	0	0	0	0	0	0	0	0	0	0	0	0	0	0	0	0	0	0	0	0	0	0	0	0	0	0	0	0	0	0	0	0	0	0	0	0	0
Odorrana_tormota	Odorrana tormota	Anura	Ranidae	0	0	0	0	N	0	0	0	0	0	0	0	0	0	0	0	0	0	0	0	0	0	0	0	0	0	0	0	0	0	0	0	0	0	0	0	0	0	0	0	0	0	0	0	0	0
Oedipina_parvipes	Oedipina parvipes	Caudata	Plethodontidae	0	0	0	0	N	0	0	0	0	0	0	0	0	0	0	0	0	0	0	0	0	0	0	0	0	0	0	0	0	0	0	0	0	0	0	0	0	0	0	0	0	0	0	0	0	0
Ommatotriton_vittatus	Ommatotriton vittatus	Caudata	Salamandridae	0	0	0	0	N	0	0	0	0	0	0	0	0	0	0	0	0	0	0	0	0	0	0	0	0	0	0	0	0	0	0	0	0	0	0	0	0	0	0	0	0	0	0	0	0	0
Onychodactylus_fischeri	Onychodactylus fischeri	Caudata	Hynobiidae	0	0	0	0	N	0	0	0	0	0	0	0	0	0	0	0	0	0	0	0	0	0	0	0	0	0	0	0	0	0	0	0	0	0	0	0	0	0	0	0	0	0	0	0	0	0
Ophryophryne_hansi	Megophrys hansi	Anura	Megophryidae	0	0	0	0	N	0	0	0	0	0	0	0	0	0	0	0	0	0	0	0	0	0	0	0	0	0	0	0	0	0	0	0	0	0	0	0	0	0	0	0	0	0	0	0	0	0
Ophryophryne_microstoma	Megophrys microstoma	Anura	Megophryidae	0	0	0	0	N	0	0	0	0	0	0	0	0	0	0	0	0	0	0	0	0	0	0	0	0	0	0	0	0	0	0	0	0	0	0	0	0	0	0	0	0	0	0	0	0	0
Opisthothylax_immaculatus	Opisthothylax immaculatus	Anura	Hyperoliidae	0	0	0	0	N	0	0	0	0	0	0	0	0	0	0	0	0	0	0	0	0	0	0	0	0	0	0	0	0	0	0	0	0	0	0	0	0	0	0	0	0	0	0	0	0	0
Oreobates_quixensis	Oreobates quixensis	Anura	Craugastoridae	0	0	0	0	N	0	0	0	0	0	0	0	0	0	0	0	0	0	0	0	0	0	0	0	0	0	0	0	0	0	0	0	0	0	0	0	0	0	0	0	0	0	0	0	0	0
Oreolalax_jingdongensis	Oreolalax jingdongensis	Anura	Megophryidae	0	0	0	0	N	0	0	0	0	0	0	0	0	0	0	0	0	0	0	0	0	0	0	0	0	0	0	0	0	0	0	0	0	0	0	0	0	0	0	0	0	0	0	0	0	0
Oreolalax_liangbeiensis	Oreolalax liangbeiensis	Anura	Megophryidae	0	0	0	0	N	0	0	0	0	0	0	0	0	0	0	0	0	0	0	0	0	0	0	0	0	0	0	0	0	0	0	0	0	0	0	0	0	0	0	0	0	0	0	0	0	0
Oreolalax_lichuanensis	Oreolalax lichuanensis	Anura	Megophryidae	0	0	0	0	N	0	0	0	0	0	0	0	0	0	0	0	0	0	0	0	0	0	0	0	0	0	0	0	0	0	0	0	0	0	0	0	0	0	0	0	0	0	0	0	0	0
Oreolalax_major	Oreolalax major	Anura	Megophryidae	0	0	0	0	N	0	0	0	0	0	0	0	0	0	0	0	0	0	0	0	0	0	0	0	0	0	0	0	0	0	0	0	0	0	0	0	0	0	0	0	0	0	0	0	0	0
Oreolalax_multipunctatus	Oreolalax multipunctatus	Anura	Megophryidae	EA	M	1	0	N	1	0	1	0	0	0	0	1	0	0	0	0	1	1	0	1	1	0	0	0	0	0	0	0	0	0	0	0	0	0	0	0	0	0	0	0	0	0	0	0	0
Oreolalax_pingii	Oreolalax pingii	Anura	Megophryidae	0	0	0	0	N	0	0	0	0	0	0	0	0	0	0	0	0	0	0	0	0	0	0	0	0	0	0	0	0	0	0	0	0	0	0	0	0	0	0	0	0	0	0	0	0	0
Oreolalax_schmidti	Oreolalax schmidti	Anura	Megophryidae	0	0	0	0	N	0	0	0	0	0	0	0	0	0	0	0	0	0	0	0	0	0	0	0	0	0	0	0	0	0	0	0	0	0	0	0	0	0	0	0	0	0	0	0	0	0
Oreophryne_clamata	Oreophryne clamata	Anura	Microhylidae	EA	M	1	0	N	1	1	1	1	0	0	0	1	0	0	0	0	1	1	0	0	0	0	1	1	0	0	0	0	0	0	0	0	0	0	0	0	0	0	0	0	0	0	0	0	0
Oreophryne_wapoga	Oreophryne wapoga	Anura	Microhylidae	EA,JT	M	1	0	N	1	1	1	1	0	0	1	1	1	0	0	0	1	1	0	0	0	0	1	1	0	0	0	0	0	0	0	0	0	0	0	0	0	0	0	0	0	0	0	0	0
Osteocephalus_alboguttatus	Osteocephalus alboguttatus	Anura	Hylidae	0	0	0	0	N	0	0	0	0	0	0	0	0	0	0	0	0	0	0	0	0	0	0	0	0	0	0	0	0	0	0	0	0	0	0	0	0	0	0	0	0	0	0	0	0	0
Osteocephalus_buckleyi	Osteocephalus buckleyi	Anura	Hylidae	0	0	0	0	N	0	0	0	0	0	0	0	0	0	0	0	0	0	0	0	0	0	0	0	0	0	0	0	0	0	0	0	0	0	0	0	0	0	0	0	0	0	0	0	0	0
Osteocephalus_deridens	Osteocephalus deridens	Anura	Hylidae	TF	M+F	1	1	O	0	1	0	1	0	1	0	0	0	0	1	0	0	0	0	0	0	0	0	0	0	0	0	0	0	0	0	0	0	0	0	0	0	0	0	0	0	0	0	1	1
Osteocephalus_leprieurii	Osteocephalus leprieurii	Anura	Hylidae	0	0	0	0	N	0	0	0	0	0	0	0	0	0	0	0	0	0	0	0	0	0	0	0	0	0	0	0	0	0	0	0	0	0	0	0	0	0	0	0	0	0	0	0	0	0
Osteocephalus_oophagus	Osteocephalus oophagus	Anura	Hylidae	TF	M+F	1	1	O	0	1	0	1	0	1	0	0	0	0	1	0	0	0	0	0	0	0	0	0	0	0	0	0	0	0	0	0	0	0	0	0	0	0	0	0	0	0	0	1	1
Osteocephalus_taurinus	Osteocephalus taurinus	Anura	Hylidae	0	0	0	0	N	0	0	0	0	0	0	0	0	0	0	0	0	0	0	0	0	0	0	0	0	0	0	0	0	0	0	0	0	0	0	0	0	0	0	0	0	0	0	0	0	0
Osteocephalus_verruciger	Osteocephalus verruciger	Anura	Hylidae	0	0	0	0	N	0	0	0	0	0	0	0	0	0	0	0	0	0	0	0	0	0	0	0	0	0	0	0	0	0	0	0	0	0	0	0	0	0	0	0	0	0	0	0	0	0
Osteopilus_brunneus	Osteopilus ocellatus	Anura	Hylidae	TF	M+F	1	1	O	0	1	0	1	0	1	0	0	0	0	1	0	0	0	0	0	0	0	0	0	0	0	0	0	0	0	0	0	0	0	0	0	0	0	0	0	0	0	0	1	1
Osteopilus_dominicensis	Osteopilus dominicensis	Anura	Hylidae	0	0	0	0	N	0	0	0	0	0	0	0	0	0	0	0	0	0	0	0	0	0	0	0	0	0	0	0	0	0	0	0	0	0	0	0	0	0	0	0	0	0	0	0	0	0
Osteopilus_pulchrilineatus	Osteopilus pulchrilineatus	Anura	Hylidae	0	0	0	0	N	0	0	0	0	0	0	0	0	0	0	0	0	0	0	0	0	0	0	0	0	0	0	0	0	0	0	0	0	0	0	0	0	0	0	0	0	0	0	0	0	0
Osteopilus_septentrionalis	Osteopilus septentrionalis	Anura	Hylidae	0	0	0	0	N	0	0	0	0	0	0	0	0	0	0	0	0	0	0	0	0	0	0	0	0	0	0	0	0	0	0	0	0	0	0	0	0	0	0	0	0	0	0	0	0	0
Osteopilus_vastus	Osteopilus vastus	Anura	Hylidae	0	0	0	0	N	0	0	0	0	0	0	0	0	0	0	0	0	0	0	0	0	0	0	0	0	0	0	0	0	0	0	0	0	0	0	0	0	0	0	0	0	0	0	0	0	0
Paa_boulengeri	Quasipaa boulengeri	Anura	Dicroglossidae	0	0	0	0	N	0	0	0	0	0	0	0	0	0	0	0	0	0	0	0	0	0	0	0	0	0	0	0	0	0	0	0	0	0	0	0	0	0	0	0	0	0	0	0	0	0
Paa_conaensis	Nanorana conaensis	Anura	Dicroglossidae	0	0	0	0	N	0	0	0	0	0	0	0	0	0	0	0	0	0	0	0	0	0	0	0	0	0	0	0	0	0	0	0	0	0	0	0	0	0	0	0	0	0	0	0	0	0
Paa_liebigii	Nanorana liebigii	Anura	Dicroglossidae	0	0	0	0	N	0	0	0	0	0	0	0	0	0	0	0	0	0	0	0	0	0	0	0	0	0	0	0	0	0	0	0	0	0	0	0	0	0	0	0	0	0	0	0	0	0
Paa_shini	Quasipaa shini	Anura	Dicroglossidae	0	0	0	0	N	0	0	0	0	0	0	0	0	0	0	0	0	0	0	0	0	0	0	0	0	0	0	0	0	0	0	0	0	0	0	0	0	0	0	0	0	0	0	0	0	0
Paa_spinosa	Quasipaa spinosa	Anura	Dicroglossidae	0	0	0	0	N	0	0	0	0	0	0	0	0	0	0	0	0	0	0	0	0	0	0	0	0	0	0	0	0	0	0	0	0	0	0	0	0	0	0	0	0	0	0	0	0	0
Paa_taihangnicus	Nanorana taihangnica	Anura	Dicroglossidae	0	0	0	0	N	0	0	0	0	0	0	0	0	0	0	0	0	0	0	0	0	0	0	0	0	0	0	0	0	0	0	0	0	0	0	0	0	0	0	0	0	0	0	0	0	0
Paa_yei	Quasipaa yei	Anura	Dicroglossidae	0	0	0	0	N	0	0	0	0	0	0	0	0	0	0	0	0	0	0	0	0	0	0	0	0	0	0	0	0	0	0	0	0	0	0	0	0	0	0	0	0	0	0	0	0	0
Paa_yunnanensis	Nanorana yunnanensis	Anura	Dicroglossidae	0	0	0	0	N	0	0	0	0	0	0	0	0	0	0	0	0	0	0	0	0	0	0	0	0	0	0	0	0	0	0	0	0	0	0	0	0	0	0	0	0	0	0	0	0	0
Pachymedusa_dacnicolor	Agalychnis dacnicolor	Anura	Phyllomedusidae	0	0	0	0	N	0	0	0	0	0	0	0	0	0	0	0	0	0	0	0	0	0	0	0	0	0	0	0	0	0	0	0	0	0	0	0	0	0	0	0	0	0	0	0	0	0
Pachytriton_brevipes	Pachytriton brevipes	Caudata	Salamandridae	EA	F	0	1	N	1	0	0	0	1	0	0	1	0	0	0	0	1	0	1	1	0	1	0	0	0	0	0	0	0	0	0	0	0	0	0	0	0	0	0	0	0	0	0	0	0
Pachytriton_labiatus	Paramesotriton labiatus	Caudata	Salamandridae	EA	F	0	1	N	1	0	0	0	1	0	0	1	0	0	0	0	1	0	1	1	0	1	0	0	0	0	0	0	0	0	0	0	0	0	0	0	0	0	0	0	0	0	0	0	0
Paracrinia_haswelli	Paracrinia haswelli	Anura	Myobatrachidae	0	0	0	0	N	0	0	0	0	0	0	0	0	0	0	0	0	0	0	0	0	0	0	0	0	0	0	0	0	0	0	0	0	0	0	0	0	0	0	0	0	0	0	0	0	0
Paradoxophyla_palmata	Paradoxophyla palmata	Anura	Microhylidae	0	0	0	0	N	0	0	0	0	0	0	0	0	0	0	0	0	0	0	0	0	0	0	0	0	0	0	0	0	0	0	0	0	0	0	0	0	0	0	0	0	0	0	0	0	0
Paramesotriton_caudopunctatus	Paramesotriton caudopunctatus	Caudata	Salamandridae	EA	F	0	1	N	1	0	0	0	1	0	0	1	0	0	0	0	1	0	1	1	0	1	0	0	0	0	0	0	0	0	0	0	0	0	0	0	0	0	0	0	0	0	0	0	0
Paratelmatobius_cardosoi	Paratelmatobius cardosoi	Anura	Leptodactylidae	0	0	0	0	N	0	0	0	0	0	0	0	0	0	0	0	0	0	0	0	0	0	0	0	0	0	0	0	0	0	0	0	0	0	0	0	0	0	0	0	0	0	0	0	0	0
Paratelmatobius_gaigeae	Paratelmatobius gaigeae	Anura	Leptodactylidae	0	0	0	0	N	0	0	0	0	0	0	0	0	0	0	0	0	0	0	0	0	0	0	0	0	0	0	0	0	0	0	0	0	0	0	0	0	0	0	0	0	0	0	0	0	0
Paratelmatobius_poecilogaster	Paratelmatobius poecilogaster	Anura	Leptodactylidae	0	0	0	0	N	0	0	0	0	0	0	0	0	0	0	0	0	0	0	0	0	0	0	0	0	0	0	0	0	0	0	0	0	0	0	0	0	0	0	0	0	0	0	0	0	0
Parvimolge_townsendi	Parvimolge townsendi	Caudata	Plethodontidae	EA	F	0	1	N	1	1	0	0	1	1	0	1	0	0	0	0	1	0	1	0	0	0	1	0	1	0	0	0	0	0	0	0	0	0	0	0	0	0	0	0	0	0	0	0	0
Pedostibes_hosii	Rentapia hosii	Anura	Bufonidae	0	0	0	0	N	0	0	0	0	0	0	0	0	0	0	0	0	0	0	0	0	0	0	0	0	0	0	0	0	0	0	0	0	0	0	0	0	0	0	0	0	0	0	0	0	0
Pedostibes_tuberculosus	Pedostibes tuberculosus	Anura	Bufonidae	0	0	0	0	N	0	0	0	0	0	0	0	0	0	0	0	0	0	0	0	0	0	0	0	0	0	0	0	0	0	0	0	0	0	0	0	0	0	0	0	0	0	0	0	0	0
Pelobates_cultripes	Pelobates cultripes	Anura	Pelobatidae	0	0	0	0	N	0	0	0	0	0	0	0	0	0	0	0	0	0	0	0	0	0	0	0	0	0	0	0	0	0	0	0	0	0	0	0	0	0	0	0	0	0	0	0	0	0
Pelobates_fuscus	Pelobates fuscus	Anura	Pelobatidae	0	0	0	0	N	0	0	0	0	0	0	0	0	0	0	0	0	0	0	0	0	0	0	0	0	0	0	0	0	0	0	0	0	0	0	0	0	0	0	0	0	0	0	0	0	0
Pelobates_syriacus	Pelobates syriacus	Anura	Pelobatidae	0	0	0	0	N	0	0	0	0	0	0	0	0	0	0	0	0	0	0	0	0	0	0	0	0	0	0	0	0	0	0	0	0	0	0	0	0	0	0	0	0	0	0	0	0	0
Pelodytes_caucasicus	Pelodytes caucasicus	Anura	Pelodytidae	0	0	0	0	N	0	0	0	0	0	0	0	0	0	0	0	0	0	0	0	0	0	0	0	0	0	0	0	0	0	0	0	0	0	0	0	0	0	0	0	0	0	0	0	0	0
Pelodytes_punctatus	Pelodytes punctatus	Anura	Pelodytidae	0	0	0	0	N	0	0	0	0	0	0	0	0	0	0	0	0	0	0	0	0	0	0	0	0	0	0	0	0	0	0	0	0	0	0	0	0	0	0	0	0	0	0	0	0	0
Pelophryne_brevipes	Pelophryne brevipes	Anura	Bufonidae	0	0	0	0	N	0	0	0	0	0	0	0	0	0	0	0	0	0	0	0	0	0	0	0	0	0	0	0	0	0	0	0	0	0	0	0	0	0	0	0	0	0	0	0	0	0
Petropedetes_cameronensis	Petropedetes cameronensis	Anura	Petropedetidae	EA	M	1	0	N	1	0	1	0	0	0	0	1	0	0	0	0	1	1	0	1	1	0	0	0	0	0	0	0	0	0	0	0	0	0	0	0	0	0	0	0	0	0	0	0	0
Petropedetes_martiensseni	Arthroleptides martiensseni	Anura	Petropedetidae	0	0	0	0	N	0	0	0	0	0	0	0	0	0	0	0	0	0	0	0	0	0	0	0	0	0	0	0	0	0	0	0	0	0	0	0	0	0	0	0	0	0	0	0	0	0
Petropedetes_newtoni	Petropedetes johnstoni	Anura	Petropedetidae	EA	M	1	0	N	1	0	1	0	0	0	0	1	0	0	0	0	1	1	0	1	1	0	0	0	0	0	0	0	0	0	0	0	0	0	0	0	0	0	0	0	0	0	0	0	0
Petropedetes_parkeri	Petropedetes parkeri	Anura	Petropedetidae	EA	M	1	0	N	1	0	1	0	0	0	0	1	0	0	0	0	1	1	0	1	1	0	0	0	0	0	0	0	0	0	0	0	0	0	0	0	0	0	0	0	0	0	0	0	0
Phasmahyla_cochranae	Phasmahyla cochranae	Anura	Phyllomedusidae	0	0	0	0	N	0	0	0	0	0	0	0	0	0	0	0	0	0	0	0	0	0	0	0	0	0	0	0	0	0	0	0	0	0	0	0	0	0	0	0	0	0	0	0	0	0
Phasmahyla_guttata	Phasmahyla guttata	Anura	Phyllomedusidae	0	0	0	0	N	0	0	0	0	0	0	0	0	0	0	0	0	0	0	0	0	0	0	0	0	0	0	0	0	0	0	0	0	0	0	0	0	0	0	0	0	0	0	0	0	0
Philautus_alto	Pseudophilautus alto	Anura	Rhacophoridae	0	0	0	0	N	0	0	0	0	0	0	0	0	0	0	0	0	0	0	0	0	0	0	0	0	0	0	0	0	0	0	0	0	0	0	0	0	0	0	0	0	0	0	0	0	0
Philautus_asankai	Pseudophilautus asankai	Anura	Rhacophoridae	0	0	0	0	N	0	0	0	0	0	0	0	0	0	0	0	0	0	0	0	0	0	0	0	0	0	0	0	0	0	0	0	0	0	0	0	0	0	0	0	0	0	0	0	0	0
Philautus_aurifasciatus	Philautus aurifasciatus	Anura	Rhacophoridae	0	0	0	0	N	0	0	0	0	0	0	0	0	0	0	0	0	0	0	0	0	0	0	0	0	0	0	0	0	0	0	0	0	0	0	0	0	0	0	0	0	0	0	0	0	0
Philautus_decoris	Pseudophilautus decoris	Anura	Rhacophoridae	0	0	0	0	N	0	0	0	0	0	0	0	0	0	0	0	0	0	0	0	0	0	0	0	0	0	0	0	0	0	0	0	0	0	0	0	0	0	0	0	0	0	0	0	0	0
Philautus_femoralis	Pseudophilautus femoralis	Anura	Rhacophoridae	0	0	0	0	N	0	0	0	0	0	0	0	0	0	0	0	0	0	0	0	0	0	0	0	0	0	0	0	0	0	0	0	0	0	0	0	0	0	0	0	0	0	0	0	0	0
Philautus_glandulosus	Raorchestes glandulosus	Anura	Rhacophoridae	0	0	0	0	N	0	0	0	0	0	0	0	0	0	0	0	0	0	0	0	0	0	0	0	0	0	0	0	0	0	0	0	0	0	0	0	0	0	0	0	0	0	0	0	0	0
Philautus_leucorhinus	Pseudophilautus leucorhinus	Anura	Rhacophoridae	0	0	0	0	N	0	0	0	0	0	0	0	0	0	0	0	0	0	0	0	0	0	0	0	0	0	0	0	0	0	0	0	0	0	0	0	0	0	0	0	0	0	0	0	0	0
Philautus_microtympanum	Pseudophilautus microtympanum	Anura	Rhacophoridae	0	0	0	0	N	0	0	0	0	0	0	0	0	0	0	0	0	0	0	0	0	0	0	0	0	0	0	0	0	0	0	0	0	0	0	0	0	0	0	0	0	0	0	0	0	0
Philautus_sarasinorum	Pseudophilautus sarasinorum	Anura	Rhacophoridae	0	0	0	0	N	0	0	0	0	0	0	0	0	0	0	0	0	0	0	0	0	0	0	0	0	0	0	0	0	0	0	0	0	0	0	0	0	0	0	0	0	0	0	0	0	0
Philautus_schmarda	Pseudophilautus schmarda	Anura	Rhacophoridae	0	0	0	0	N	0	0	0	0	0	0	0	0	0	0	0	0	0	0	0	0	0	0	0	0	0	0	0	0	0	0	0	0	0	0	0	0	0	0	0	0	0	0	0	0	0
Philautus_zorro	Pseudophilautus zorro	Anura	Rhacophoridae	0	0	0	0	N	0	0	0	0	0	0	0	0	0	0	0	0	0	0	0	0	0	0	0	0	0	0	0	0	0	0	0	0	0	0	0	0	0	0	0	0	0	0	0	0	0
Philoria_sphagnicolus	Philoria sphagnicolus	Anura	Limnodynastidae	EA	F	0	1	N	1	0	0	0	1	0	0	1	0	0	0	0	1	0	1	1	0	1	0	0	0	0	0	0	0	0	0	0	0	0	0	0	0	0	0	0	0	0	0	0	0
Phlyctimantis_leonardi	Phlyctimantis leonardi	Anura	Hyperoliidae	0	0	0	0	N	0	0	0	0	0	0	0	0	0	0	0	0	0	0	0	0	0	0	0	0	0	0	0	0	0	0	0	0	0	0	0	0	0	0	0	0	0	0	0	0	0
Phrynobatrachus_acridoides	Phrynobatrachus acridoides	Anura	Phrynobatrachidae	0	0	0	0	N	0	0	0	0	0	0	0	0	0	0	0	0	0	0	0	0	0	0	0	0	0	0	0	0	0	0	0	0	0	0	0	0	0	0	0	0	0	0	0	0	0
Phrynobatrachus_calcaratus	Phrynobatrachus calcaratus	Anura	Phrynobatrachidae	0	0	0	0	N	0	0	0	0	0	0	0	0	0	0	0	0	0	0	0	0	0	0	0	0	0	0	0	0	0	0	0	0	0	0	0	0	0	0	0	0	0	0	0	0	0
Phrynobatrachus_mababiensis	Phrynobatrachus mababiensis	Anura	Phrynobatrachidae	0	0	0	0	N	0	0	0	0	0	0	0	0	0	0	0	0	0	0	0	0	0	0	0	0	0	0	0	0	0	0	0	0	0	0	0	0	0	0	0	0	0	0	0	0	0
Phrynobatrachus_natalensis	Phrynobatrachus natalensis	Anura	Phrynobatrachidae	0	0	0	0	N	0	0	0	0	0	0	0	0	0	0	0	0	0	0	0	0	0	0	0	0	0	0	0	0	0	0	0	0	0	0	0	0	0	0	0	0	0	0	0	0	0
Phrynobatrachus_sandersoni	Phrynobatrachus sandersoni	Anura	Phrynobatrachidae	EA	F	0	1	N	1	0	0	0	1	0	0	1	0	0	0	0	1	0	1	1	0	1	0	0	0	0	0	0	0	0	0	0	0	0	0	0	0	0	0	0	0	0	0	0	0
Phrynomantis_bifasciatus	Phrynomantis bifasciatus	Anura	Microhylidae	0	0	0	0	N	0	0	0	0	0	0	0	0	0	0	0	0	0	0	0	0	0	0	0	0	0	0	0	0	0	0	0	0	0	0	0	0	0	0	0	0	0	0	0	0	0
Phrynomantis_microps	Phrynomantis microps	Anura	Microhylidae	0	0	0	0	N	0	0	0	0	0	0	0	0	0	0	0	0	0	0	0	0	0	0	0	0	0	0	0	0	0	0	0	0	0	0	0	0	0	0	0	0	0	0	0	0	0
Phrynomedusa_marginata	Phrynomedusa marginata	Anura	Phyllomedusidae	0	0	0	0	N	0	0	0	0	0	0	0	0	0	0	0	0	0	0	0	0	0	0	0	0	0	0	0	0	0	0	0	0	0	0	0	0	0	0	0	0	0	0	0	0	0
Phyllobates_aurotaenia	Phyllobates aurotaenia	Anura	Dendrobatidae	EA,TT	M	1	0	N	1	1	1	1	0	0	0	1	1	0	0	0	1	1	0	1	1	0	0	0	0	0	0	0	0	0	0	0	0	0	0	0	0	1	1	0	0	0	0	0	0
Phyllobates_bicolor	Phyllobates bicolor	Anura	Dendrobatidae	EA,TT	M	1	0	N	1	1	1	1	0	0	0	1	1	0	0	0	1	1	0	1	1	0	0	0	0	0	0	0	0	0	0	0	0	0	0	0	0	1	1	0	0	0	0	0	0
Phyllobates_lugubris	Phyllobates lugubris	Anura	Dendrobatidae	EA,TT	M	1	0	N	1	1	1	1	0	0	0	1	1	0	0	0	1	1	0	1	1	0	0	0	0	0	0	0	0	0	0	0	0	0	0	0	0	1	1	0	0	0	0	0	0
Phyllobates_terribilis	Phyllobates terribilis	Anura	Dendrobatidae	EA,TT	M	1	0	N	1	1	1	1	0	0	0	1	1	0	0	0	1	1	0	1	1	0	0	0	0	0	0	0	0	0	0	0	0	0	0	0	0	1	1	0	0	0	0	0	0
Phyllobates_vittatus	Phyllobates vittatus	Anura	Dendrobatidae	EA,TT	M	1	0	N	1	1	1	1	0	0	0	1	1	0	0	0	1	1	0	1	1	0	0	0	0	0	0	0	0	0	0	0	0	0	0	0	0	1	1	0	0	0	0	0	0
Phyllodytes_luteolus	Phyllodytes luteolus	Anura	Hylidae	0	0	0	0	N	0	0	0	0	0	0	0	0	0	0	0	0	0	0	0	0	0	0	0	0	0	0	0	0	0	0	0	0	0	0	0	0	0	0	0	0	0	0	0	0	0
Phyllomedusa_atelopoides	Callimedusa atelopoides	Anura	Phyllomedusidae	0	0	0	0	N	0	0	0	0	0	0	0	0	0	0	0	0	0	0	0	0	0	0	0	0	0	0	0	0	0	0	0	0	0	0	0	0	0	0	0	0	0	0	0	0	0
Phyllomedusa_ayeaye	Pithecopus ayeaye	Anura	Phyllomedusidae	0	0	0	0	N	0	0	0	0	0	0	0	0	0	0	0	0	0	0	0	0	0	0	0	0	0	0	0	0	0	0	0	0	0	0	0	0	0	0	0	0	0	0	0	0	0
Phyllomedusa_azurea	Pithecopus azureus	Anura	Phyllomedusidae	0	0	0	0	N	0	0	0	0	0	0	0	0	0	0	0	0	0	0	0	0	0	0	0	0	0	0	0	0	0	0	0	0	0	0	0	0	0	0	0	0	0	0	0	0	0
Phyllomedusa_bicolor	Phyllomedusa bicolor	Anura	Phyllomedusidae	0	0	0	0	N	0	0	0	0	0	0	0	0	0	0	0	0	0	0	0	0	0	0	0	0	0	0	0	0	0	0	0	0	0	0	0	0	0	0	0	0	0	0	0	0	0
Phyllomedusa_boliviana	Phyllomedusa boliviana	Anura	Phyllomedusidae	0	0	0	0	N	0	0	0	0	0	0	0	0	0	0	0	0	0	0	0	0	0	0	0	0	0	0	0	0	0	0	0	0	0	0	0	0	0	0	0	0	0	0	0	0	0
Phyllomedusa_burmeisteri	Phyllomedusa burmeisteri	Anura	Phyllomedusidae	0	0	0	0	N	0	0	0	0	0	0	0	0	0	0	0	0	0	0	0	0	0	0	0	0	0	0	0	0	0	0	0	0	0	0	0	0	0	0	0	0	0	0	0	0	0
Phyllomedusa_distincta	Phyllomedusa distincta	Anura	Phyllomedusidae	0	0	0	0	N	0	0	0	0	0	0	0	0	0	0	0	0	0	0	0	0	0	0	0	0	0	0	0	0	0	0	0	0	0	0	0	0	0	0	0	0	0	0	0	0	0
Phyllomedusa_hypochondrialis	Pithecopus hypochondrialis	Anura	Phyllomedusidae	0	0	0	0	N	0	0	0	0	0	0	0	0	0	0	0	0	0	0	0	0	0	0	0	0	0	0	0	0	0	0	0	0	0	0	0	0	0	0	0	0	0	0	0	0	0
Phyllomedusa_iheringii	Phyllomedusa iheringii	Anura	Phyllomedusidae	0	0	0	0	N	0	0	0	0	0	0	0	0	0	0	0	0	0	0	0	0	0	0	0	0	0	0	0	0	0	0	0	0	0	0	0	0	0	0	0	0	0	0	0	0	0
Phyllomedusa_megacephala	Pithecopus megacephala	Anura	Phyllomedusidae	0	0	0	0	N	0	0	0	0	0	0	0	0	0	0	0	0	0	0	0	0	0	0	0	0	0	0	0	0	0	0	0	0	0	0	0	0	0	0	0	0	0	0	0	0	0
Phyllomedusa_palliata	Pithecopus palliatus	Anura	Phyllomedusidae	0	0	0	0	N	0	0	0	0	0	0	0	0	0	0	0	0	0	0	0	0	0	0	0	0	0	0	0	0	0	0	0	0	0	0	0	0	0	0	0	0	0	0	0	0	0
Phyllomedusa_rohdei	Pithecopus rohdei	Anura	Phyllomedusidae	0	0	0	0	N	0	0	0	0	0	0	0	0	0	0	0	0	0	0	0	0	0	0	0	0	0	0	0	0	0	0	0	0	0	0	0	0	0	0	0	0	0	0	0	0	0
Phyllomedusa_sauvagii	Phyllomedusa sauvagii	Anura	Phyllomedusidae	0	0	0	0	N	0	0	0	0	0	0	0	0	0	0	0	0	0	0	0	0	0	0	0	0	0	0	0	0	0	0	0	0	0	0	0	0	0	0	0	0	0	0	0	0	0
Phyllomedusa_tarsius	Phyllomedusa tarsius	Anura	Phyllomedusidae	0	0	0	0	N	0	0	0	0	0	0	0	0	0	0	0	0	0	0	0	0	0	0	0	0	0	0	0	0	0	0	0	0	0	0	0	0	0	0	0	0	0	0	0	0	0
Phyllomedusa_tetraploidea	Phyllomedusa tetraploidea	Anura	Phyllomedusidae	0	0	0	0	N	0	0	0	0	0	0	0	0	0	0	0	0	0	0	0	0	0	0	0	0	0	0	0	0	0	0	0	0	0	0	0	0	0	0	0	0	0	0	0	0	0
Phyllomedusa_tomopterna	Callimedusa tomopterna	Anura	Phyllomedusidae	0	0	0	0	N	0	0	0	0	0	0	0	0	0	0	0	0	0	0	0	0	0	0	0	0	0	0	0	0	0	0	0	0	0	0	0	0	0	0	0	0	0	0	0	0	0
Phyllomedusa_trinitatis	Phyllomedusa trinitatis	Anura	Phyllomedusidae	0	0	0	0	N	0	0	0	0	0	0	0	0	0	0	0	0	0	0	0	0	0	0	0	0	0	0	0	0	0	0	0	0	0	0	0	0	0	0	0	0	0	0	0	0	0
Phyllomedusa_vaillantii	Phyllomedusa vaillantii	Anura	Phyllomedusidae	0	0	0	0	N	0	0	0	0	0	0	0	0	0	0	0	0	0	0	0	0	0	0	0	0	0	0	0	0	0	0	0	0	0	0	0	0	0	0	0	0	0	0	0	0	0
Physalaemus_albonotatus	Physalaemus albonotatus	Anura	Leptodactylidae	0	0	0	0	N	0	0	0	0	0	0	0	0	0	0	0	0	0	0	0	0	0	0	0	0	0	0	0	0	0	0	0	0	0	0	0	0	0	0	0	0	0	0	0	0	0
Physalaemus_barrioi	Physalaemus barrioi	Anura	Leptodactylidae	0	0	0	0	N	0	0	0	0	0	0	0	0	0	0	0	0	0	0	0	0	0	0	0	0	0	0	0	0	0	0	0	0	0	0	0	0	0	0	0	0	0	0	0	0	0
Physalaemus_biligonigerus	Physalaemus biligonigerus	Anura	Leptodactylidae	0	0	0	0	N	0	0	0	0	0	0	0	0	0	0	0	0	0	0	0	0	0	0	0	0	0	0	0	0	0	0	0	0	0	0	0	0	0	0	0	0	0	0	0	0	0
Physalaemus_centralis	Physalaemus centralis	Anura	Leptodactylidae	0	0	0	0	N	0	0	0	0	0	0	0	0	0	0	0	0	0	0	0	0	0	0	0	0	0	0	0	0	0	0	0	0	0	0	0	0	0	0	0	0	0	0	0	0	0
Physalaemus_cuvieri	Physalaemus cuvieri	Anura	Leptodactylidae	0	0	0	0	N	0	0	0	0	0	0	0	0	0	0	0	0	0	0	0	0	0	0	0	0	0	0	0	0	0	0	0	0	0	0	0	0	0	0	0	0	0	0	0	0	0
Physalaemus_ephippifer	Physalaemus ephippifer	Anura	Leptodactylidae	0	0	0	0	N	0	0	0	0	0	0	0	0	0	0	0	0	0	0	0	0	0	0	0	0	0	0	0	0	0	0	0	0	0	0	0	0	0	0	0	0	0	0	0	0	0
Physalaemus_gracilis	Physalaemus gracilis	Anura	Leptodactylidae	0	0	0	0	N	0	0	0	0	0	0	0	0	0	0	0	0	0	0	0	0	0	0	0	0	0	0	0	0	0	0	0	0	0	0	0	0	0	0	0	0	0	0	0	0	0
Physalaemus_riograndensis	Physalaemus riograndensis	Anura	Leptodactylidae	0	0	0	0	N	0	0	0	0	0	0	0	0	0	0	0	0	0	0	0	0	0	0	0	0	0	0	0	0	0	0	0	0	0	0	0	0	0	0	0	0	0	0	0	0	0
Physalaemus_signifer	Physalaemus signifer	Anura	Leptodactylidae	0	0	0	0	N	0	0	0	0	0	0	0	0	0	0	0	0	0	0	0	0	0	0	0	0	0	0	0	0	0	0	0	0	0	0	0	0	0	0	0	0	0	0	0	0	0
Pipa_carvalhoi	Pipa carvalhoi	Anura	Pipidae	EB	F	0	1	N	1	0	0	0	1	0	0	0	0	1	0	0	0	0	0	0	0	0	0	0	0	1	0	1	1	0	1	0	0	0	0	0	0	0	0	0	0	0	0	0	0
Pipa_parva	Pipa parva	Anura	Pipidae	EB	F	0	1	N	1	0	0	0	1	0	0	0	0	1	0	0	0	0	0	0	0	0	0	0	0	1	0	1	1	0	1	0	0	0	0	0	0	0	0	0	0	0	0	0	0
Pipa_pipa	Pipa pipa	Anura	Pipidae	EB	F	0	1	N	1	1	0	0	1	1	0	0	0	1	0	0	0	0	0	0	0	0	0	0	0	1	0	1	0	0	0	1	0	1	0	0	0	0	0	0	0	0	0	0	0
Platypelis_grandis	Cophyla grandis	Anura	Microhylidae	EA	M	1	0	N	1	0	1	0	0	0	0	1	0	0	0	0	1	1	0	1	1	0	0	0	0	0	0	0	0	0	0	0	0	0	0	0	0	0	0	0	0	0	0	0	0
Platyplectrum_ornatum	Platyplectrum ornatum	Anura	Limnodynastidae	0	0	0	0	N	0	0	0	0	0	0	0	0	0	0	0	0	0	0	0	0	0	0	0	0	0	0	0	0	0	0	0	0	0	0	0	0	0	0	0	0	0	0	0	0	0
Platyplectrum_spenceri	Platyplectrum spenceri	Anura	Limnodynastidae	0	0	0	0	N	0	0	0	0	0	0	0	0	0	0	0	0	0	0	0	0	0	0	0	0	0	0	0	0	0	0	0	0	0	0	0	0	0	0	0	0	0	0	0	0	0
Plectrohyla_arborescandens	Sarcohyla arborescandens	Anura	Hylidae	0	0	0	0	N	0	0	0	0	0	0	0	0	0	0	0	0	0	0	0	0	0	0	0	0	0	0	0	0	0	0	0	0	0	0	0	0	0	0	0	0	0	0	0	0	0
Plectrohyla_bistincta	Sarcohyla bistincta	Anura	Hylidae	0	0	0	0	N	0	0	0	0	0	0	0	0	0	0	0	0	0	0	0	0	0	0	0	0	0	0	0	0	0	0	0	0	0	0	0	0	0	0	0	0	0	0	0	0	0
Plectrohyla_guatemalensis	Plectrohyla guatemalensis	Anura	Hylidae	0	0	0	0	N	0	0	0	0	0	0	0	0	0	0	0	0	0	0	0	0	0	0	0	0	0	0	0	0	0	0	0	0	0	0	0	0	0	0	0	0	0	0	0	0	0
Plectrohyla_matudai	Plectrohyla matudai	Anura	Hylidae	0	0	0	0	N	0	0	0	0	0	0	0	0	0	0	0	0	0	0	0	0	0	0	0	0	0	0	0	0	0	0	0	0	0	0	0	0	0	0	0	0	0	0	0	0	0
Plectrohyla_pentheter	Sarcohyla pentheter	Anura	Hylidae	0	0	0	0	N	0	0	0	0	0	0	0	0	0	0	0	0	0	0	0	0	0	0	0	0	0	0	0	0	0	0	0	0	0	0	0	0	0	0	0	0	0	0	0	0	0
Plethodon_albagula	Plethodon albagula	Caudata	Plethodontidae	EA	F	0	1	N	1	1	0	0	1	1	0	1	0	0	0	0	1	0	1	0	0	0	1	0	1	0	0	0	0	0	0	0	0	0	0	0	0	0	0	0	0	0	0	0	0
Plethodon_angusticlavius	Plethodon angusticlavius	Caudata	Plethodontidae	EA	F	0	1	N	1	1	0	0	1	1	0	1	0	0	0	0	1	0	1	0	0	0	1	0	1	0	0	0	0	0	0	0	0	0	0	0	0	0	0	0	0	0	0	0	0
Plethodon_cinereus	Plethodon cinereus	Caudata	Plethodontidae	EA	F	0	1	N	1	1	0	0	1	1	0	1	0	0	0	0	1	0	1	0	0	0	1	0	1	0	0	0	0	0	0	0	0	0	0	0	0	0	0	0	0	0	0	0	0
Plethodon_dorsalis	Plethodon dorsalis	Caudata	Plethodontidae	EA	F	0	1	N	1	1	0	0	1	1	0	1	0	0	0	0	1	0	1	0	0	0	1	0	1	0	0	0	0	0	0	0	0	0	0	0	0	0	0	0	0	0	0	0	0
Plethodon_dunni	Plethodon dunni	Caudata	Plethodontidae	EA	F	0	1	N	1	1	0	0	1	1	0	1	0	0	0	0	1	0	1	0	0	0	1	0	1	0	0	0	0	0	0	0	0	0	0	0	0	0	0	0	0	0	0	0	0
Plethodon_elongatus	Plethodon elongatus	Caudata	Plethodontidae	EA	F	0	1	N	1	1	0	0	1	1	0	1	0	0	0	0	1	0	1	0	0	0	1	0	1	0	0	0	0	0	0	0	0	0	0	0	0	0	0	0	0	0	0	0	0
Plethodon_glutinosus	Plethodon glutinosus	Caudata	Plethodontidae	EA	F	0	1	N	1	1	0	0	1	1	0	1	0	0	0	0	1	0	1	0	0	0	1	0	1	0	0	0	0	0	0	0	0	0	0	0	0	0	0	0	0	0	0	0	0
Plethodon_hoffmani	Plethodon hoffmani	Caudata	Plethodontidae	EA	F	0	1	N	1	1	0	0	1	1	0	1	0	0	0	0	1	0	1	0	0	0	1	0	1	0	0	0	0	0	0	0	0	0	0	0	0	0	0	0	0	0	0	0	0
Plethodon_jordani	Plethodon jordani	Caudata	Plethodontidae	EA	F	0	1	N	1	1	0	0	1	1	0	1	0	0	0	0	1	0	1	0	0	0	1	0	1	0	0	0	0	0	0	0	0	0	0	0	0	0	0	0	0	0	0	0	0
Plethodon_kentucki	Plethodon kentucki	Caudata	Plethodontidae	EA	F	0	1	N	1	1	0	0	1	1	0	1	0	0	0	0	1	0	1	0	0	0	1	0	1	0	0	0	0	0	0	0	0	0	0	0	0	0	0	0	0	0	0	0	0
Plethodon_nettingi	Plethodon nettingi	Caudata	Plethodontidae	EA	F	0	1	N	1	1	0	0	1	1	0	1	0	0	0	0	1	0	1	0	0	0	1	0	1	0	0	0	0	0	0	0	0	0	0	0	0	0	0	0	0	0	0	0	0
Plethodon_richmondi	Plethodon richmondi	Caudata	Plethodontidae	EA	F	0	1	N	1	1	0	0	1	1	0	1	0	0	0	0	1	0	1	0	0	0	1	0	1	0	0	0	0	0	0	0	0	0	0	0	0	0	0	0	0	0	0	0	0
Plethodon_vehiculum	Plethodon vehiculum	Caudata	Plethodontidae	EA	F	0	1	N	1	1	0	0	1	1	0	1	0	0	0	0	1	0	1	0	0	0	1	0	1	0	0	0	0	0	0	0	0	0	0	0	0	0	0	0	0	0	0	0	0
Plethodon_wehrlei	Plethodon wehrlei	Caudata	Plethodontidae	EA	F	0	1	N	1	1	0	0	1	1	0	1	0	0	0	0	1	0	1	0	0	0	1	0	1	0	0	0	0	0	0	0	0	0	0	0	0	0	0	0	0	0	0	0	0
Plethodon_welleri	Plethodon welleri	Caudata	Plethodontidae	EA	F	0	1	N	1	1	0	0	1	1	0	1	0	0	0	0	1	0	1	0	0	0	1	0	1	0	0	0	0	0	0	0	0	0	0	0	0	0	0	0	0	0	0	0	0
Plethodontohyla_mihanika	Plethodontohyla mihanika	Anura	Microhylidae	EA	M	1	0	N	1	0	1	0	0	0	0	1	0	0	0	0	1	1	0	1	1	0	0	0	0	0	0	0	0	0	0	0	0	0	0	0	0	0	0	0	0	0	0	0	0
Plethodontohyla_notosticta	Plethodontohyla notosticta	Anura	Microhylidae	EA,TA	M	1	0	N	1	1	1	1	0	0	0	1	0	0	0	0	1	1	0	1	1	0	0	0	0	0	0	0	0	0	0	0	0	0	1	1	0	0	0	0	0	0	0	0	0
Plethodontohyla_tuberata	Plethodontohyla tuberata	Anura	Microhylidae	EA,TA	F	0	1	N	1	1	0	0	1	1	0	1	0	0	0	0	1	0	1	1	0	1	0	0	0	0	0	0	0	0	0	0	0	0	1	0	1	0	0	0	0	0	0	0	0
Pleurodeles_waltl	Pleurodeles waltl	Caudata	Salamandridae	0	0	0	0	N	0	0	0	0	0	0	0	0	0	0	0	0	0	0	0	0	0	0	0	0	0	0	0	0	0	0	0	0	0	0	0	0	0	0	0	0	0	0	0	0	0
Pleurodema_borellii	Pleurodema borellii	Anura	Leptodactylidae	0	0	0	0	N	0	0	0	0	0	0	0	0	0	0	0	0	0	0	0	0	0	0	0	0	0	0	0	0	0	0	0	0	0	0	0	0	0	0	0	0	0	0	0	0	0
Pleurodema_brachyops	Pleurodema brachyops	Anura	Leptodactylidae	0	0	0	0	N	0	0	0	0	0	0	0	0	0	0	0	0	0	0	0	0	0	0	0	0	0	0	0	0	0	0	0	0	0	0	0	0	0	0	0	0	0	0	0	0	0
Pleurodema_bufoninum	Pleurodema bufoninum	Anura	Leptodactylidae	0	0	0	0	N	0	0	0	0	0	0	0	0	0	0	0	0	0	0	0	0	0	0	0	0	0	0	0	0	0	0	0	0	0	0	0	0	0	0	0	0	0	0	0	0	0
Pleurodema_thaul	Pleurodema thaul	Anura	Leptodactylidae	0	0	0	0	N	0	0	0	0	0	0	0	0	0	0	0	0	0	0	0	0	0	0	0	0	0	0	0	0	0	0	0	0	0	0	0	0	0	0	0	0	0	0	0	0	0
Pleurodema_tucumanum	Pleurodema tucumanum	Anura	Leptodactylidae	0	0	0	0	N	0	0	0	0	0	0	0	0	0	0	0	0	0	0	0	0	0	0	0	0	0	0	0	0	0	0	0	0	0	0	0	0	0	0	0	0	0	0	0	0	0
Polypedates_cruciger	Polypedates cruciger	Anura	Rhacophoridae	0	0	0	0	N	0	0	0	0	0	0	0	0	0	0	0	0	0	0	0	0	0	0	0	0	0	0	0	0	0	0	0	0	0	0	0	0	0	0	0	0	0	0	0	0	0
Polypedates_leucomystax	Polypedates leucomystax	Anura	Rhacophoridae	0	0	0	0	N	0	0	0	0	0	0	0	0	0	0	0	0	0	0	0	0	0	0	0	0	0	0	0	0	0	0	0	0	0	0	0	0	0	0	0	0	0	0	0	0	0
Polypedates_maculatus	Polypedates maculatus	Anura	Rhacophoridae	0	0	0	0	N	0	0	0	0	0	0	0	0	0	0	0	0	0	0	0	0	0	0	0	0	0	0	0	0	0	0	0	0	0	0	0	0	0	0	0	0	0	0	0	0	0
Polypedates_megacephalus	Polypedates megacephalus	Anura	Rhacophoridae	0	0	0	0	N	0	0	0	0	0	0	0	0	0	0	0	0	0	0	0	0	0	0	0	0	0	0	0	0	0	0	0	0	0	0	0	0	0	0	0	0	0	0	0	0	0
Polypedates_mutus	Polypedates mutus	Anura	Rhacophoridae	0	0	0	0	N	0	0	0	0	0	0	0	0	0	0	0	0	0	0	0	0	0	0	0	0	0	0	0	0	0	0	0	0	0	0	0	0	0	0	0	0	0	0	0	0	0
Poyntonia_paludicola	Poyntonia paludicola	Anura	Pyxicephalidae	0	0	0	0	N	0	0	0	0	0	0	0	0	0	0	0	0	0	0	0	0	0	0	0	0	0	0	0	0	0	0	0	0	0	0	0	0	0	0	0	0	0	0	0	0	0
Praslinia_cooperi	Praslinia cooperi	Gymnophiona	Indotyphlidae	EA	F	0	1	N	1	0	0	0	1	0	0	1	0	0	0	0	1	0	1	1	0	1	0	0	0	0	0	0	0	0	0	0	0	0	0	0	0	0	0	0	0	0	0	0	0
Pristimantis_acuminatus	Pristimantis acuminatus	Anura	Craugastoridae	0	0	0	0	N	0	0	0	0	0	0	0	0	0	0	0	0	0	0	0	0	0	0	0	0	0	0	0	0	0	0	0	0	0	0	0	0	0	0	0	0	0	0	0	0	0
Pristimantis_affinis	Pristimantis affinis	Anura	Craugastoridae	EA	F	0	1	N	1	1	0	0	1	1	0	1	0	0	0	0	1	0	1	0	0	0	1	0	1	0	0	0	0	0	0	0	0	0	0	0	0	0	0	0	0	0	0	0	0
Pristimantis_caryophyllaceus	Pristimantis caryophyllaceus	Anura	Craugastoridae	EA	F	0	1	N	1	1	0	0	1	1	0	1	0	0	0	0	1	0	1	0	0	0	1	0	1	0	0	0	0	0	0	0	0	0	0	0	0	0	0	0	0	0	0	0	0
Pristimantis_chloronotus	Pristimantis chloronotus	Anura	Craugastoridae	0	0	0	0	N	0	0	0	0	0	0	0	0	0	0	0	0	0	0	0	0	0	0	0	0	0	0	0	0	0	0	0	0	0	0	0	0	0	0	0	0	0	0	0	0	0
Pristimantis_conspicillatus	Pristimantis conspicillatus	Anura	Craugastoridae	0	0	0	0	N	0	0	0	0	0	0	0	0	0	0	0	0	0	0	0	0	0	0	0	0	0	0	0	0	0	0	0	0	0	0	0	0	0	0	0	0	0	0	0	0	0
Pristimantis_cruentus	Pristimantis cruentus	Anura	Craugastoridae	0	0	0	0	N	0	0	0	0	0	0	0	0	0	0	0	0	0	0	0	0	0	0	0	0	0	0	0	0	0	0	0	0	0	0	0	0	0	0	0	0	0	0	0	0	0
Pristimantis_curtipes	Pristimantis curtipes	Anura	Craugastoridae	0	0	0	0	N	0	0	0	0	0	0	0	0	0	0	0	0	0	0	0	0	0	0	0	0	0	0	0	0	0	0	0	0	0	0	0	0	0	0	0	0	0	0	0	0	0
Pristimantis_diadematus	Pristimantis diadematus	Anura	Craugastoridae	0	0	0	0	N	0	0	0	0	0	0	0	0	0	0	0	0	0	0	0	0	0	0	0	0	0	0	0	0	0	0	0	0	0	0	0	0	0	0	0	0	0	0	0	0	0
Pristimantis_lanthanites	Pristimantis lanthanites	Anura	Craugastoridae	0	0	0	0	N	0	0	0	0	0	0	0	0	0	0	0	0	0	0	0	0	0	0	0	0	0	0	0	0	0	0	0	0	0	0	0	0	0	0	0	0	0	0	0	0	0
Pristimantis_lymani	Pristimantis lymani	Anura	Craugastoridae	EA	F	0	1	N	1	1	0	0	1	1	0	1	0	0	0	0	1	0	1	0	0	0	1	0	1	0	0	0	0	0	0	0	0	0	0	0	0	0	0	0	0	0	0	0	0
Pristimantis_ockendeni	Pristimantis ockendeni	Anura	Craugastoridae	0	0	0	0	N	0	0	0	0	0	0	0	0	0	0	0	0	0	0	0	0	0	0	0	0	0	0	0	0	0	0	0	0	0	0	0	0	0	0	0	0	0	0	0	0	0
Pristimantis_terraebolivaris	Pristimantis terraebolivaris	Anura	Craugastoridae	EA	F	0	1	N	1	1	0	0	1	1	0	1	0	0	0	0	1	0	1	0	0	0	1	0	1	0	0	0	0	0	0	0	0	0	0	0	0	0	0	0	0	0	0	0	0
Pristimantis_unistrigatus	Pristimantis unistrigatus	Anura	Craugastoridae	0	0	0	0	N	0	0	0	0	0	0	0	0	0	0	0	0	0	0	0	0	0	0	0	0	0	0	0	0	0	0	0	0	0	0	0	0	0	0	0	0	0	0	0	0	0
Probreviceps_loveridgei	Probreviceps loveridgei	Anura	Brevicipitidae	EA	F	0	1	N	1	1	0	0	1	1	0	1	0	0	0	0	1	0	1	0	0	0	1	0	1	0	0	0	0	0	0	0	0	0	0	0	0	0	0	0	0	0	0	0	0
Proteus_anguinus	Proteus anguinus	Caudata	Proteidae	EA	M/F	1	1	O	1	0	1	0	1	0	0	1	0	0	0	0	1	1	1	1	1	1	0	0	0	0	0	0	0	0	0	0	0	0	0	0	0	0	0	0	0	0	0	0	0
Pseudacris_brachyphona	Pseudacris brachyphona	Anura	Hylidae	0	0	0	0	N	0	0	0	0	0	0	0	0	0	0	0	0	0	0	0	0	0	0	0	0	0	0	0	0	0	0	0	0	0	0	0	0	0	0	0	0	0	0	0	0	0
Pseudacris_brimleyi	Pseudacris brimleyi	Anura	Hylidae	0	0	0	0	N	0	0	0	0	0	0	0	0	0	0	0	0	0	0	0	0	0	0	0	0	0	0	0	0	0	0	0	0	0	0	0	0	0	0	0	0	0	0	0	0	0
Pseudacris_cadaverina	Hyliola cadaverina	Anura	Hylidae	0	0	0	0	N	0	0	0	0	0	0	0	0	0	0	0	0	0	0	0	0	0	0	0	0	0	0	0	0	0	0	0	0	0	0	0	0	0	0	0	0	0	0	0	0	0
Pseudacris_clarkii	Pseudacris clarkii	Anura	Hylidae	0	0	0	0	N	0	0	0	0	0	0	0	0	0	0	0	0	0	0	0	0	0	0	0	0	0	0	0	0	0	0	0	0	0	0	0	0	0	0	0	0	0	0	0	0	0
Pseudacris_crucifer	Pseudacris crucifer	Anura	Hylidae	0	0	0	0	N	0	0	0	0	0	0	0	0	0	0	0	0	0	0	0	0	0	0	0	0	0	0	0	0	0	0	0	0	0	0	0	0	0	0	0	0	0	0	0	0	0
Pseudacris_feriarum	Pseudacris feriarum	Anura	Hylidae	0	0	0	0	N	0	0	0	0	0	0	0	0	0	0	0	0	0	0	0	0	0	0	0	0	0	0	0	0	0	0	0	0	0	0	0	0	0	0	0	0	0	0	0	0	0
Pseudacris_illinoensis	Pseudacris illinoensis	Anura	Hylidae	0	0	0	0	N	0	0	0	0	0	0	0	0	0	0	0	0	0	0	0	0	0	0	0	0	0	0	0	0	0	0	0	0	0	0	0	0	0	0	0	0	0	0	0	0	0
Pseudacris_maculata	Pseudacris maculata	Anura	Hylidae	0	0	0	0	N	0	0	0	0	0	0	0	0	0	0	0	0	0	0	0	0	0	0	0	0	0	0	0	0	0	0	0	0	0	0	0	0	0	0	0	0	0	0	0	0	0
Pseudacris_nigrita	Pseudacris nigrita	Anura	Hylidae	0	0	0	0	N	0	0	0	0	0	0	0	0	0	0	0	0	0	0	0	0	0	0	0	0	0	0	0	0	0	0	0	0	0	0	0	0	0	0	0	0	0	0	0	0	0
Pseudacris_ocularis	Pseudacris ocularis	Anura	Hylidae	0	0	0	0	N	0	0	0	0	0	0	0	0	0	0	0	0	0	0	0	0	0	0	0	0	0	0	0	0	0	0	0	0	0	0	0	0	0	0	0	0	0	0	0	0	0
Pseudacris_ornata	Pseudacris ornata	Anura	Hylidae	0	0	0	0	N	0	0	0	0	0	0	0	0	0	0	0	0	0	0	0	0	0	0	0	0	0	0	0	0	0	0	0	0	0	0	0	0	0	0	0	0	0	0	0	0	0
Pseudacris_regilla	Hyliola regilla	Anura	Hylidae	0	0	0	0	N	0	0	0	0	0	0	0	0	0	0	0	0	0	0	0	0	0	0	0	0	0	0	0	0	0	0	0	0	0	0	0	0	0	0	0	0	0	0	0	0	0
Pseudacris_streckeri	Pseudacris streckeri	Anura	Hylidae	0	0	0	0	N	0	0	0	0	0	0	0	0	0	0	0	0	0	0	0	0	0	0	0	0	0	0	0	0	0	0	0	0	0	0	0	0	0	0	0	0	0	0	0	0	0
Pseudacris_triseriata	Pseudacris triseriata	Anura	Hylidae	0	0	0	0	N	0	0	0	0	0	0	0	0	0	0	0	0	0	0	0	0	0	0	0	0	0	0	0	0	0	0	0	0	0	0	0	0	0	0	0	0	0	0	0	0	0
Pseudis_laevis	Lysapsus laevis	Anura	Hylidae	0	0	0	0	N	0	0	0	0	0	0	0	0	0	0	0	0	0	0	0	0	0	0	0	0	0	0	0	0	0	0	0	0	0	0	0	0	0	0	0	0	0	0	0	0	0
Pseudis_limellum	Lysapsus limellum	Anura	Hylidae	0	0	0	0	N	0	0	0	0	0	0	0	0	0	0	0	0	0	0	0	0	0	0	0	0	0	0	0	0	0	0	0	0	0	0	0	0	0	0	0	0	0	0	0	0	0
Pseudis_minuta	Pseudis minuta	Anura	Hylidae	0	0	0	0	N	0	0	0	0	0	0	0	0	0	0	0	0	0	0	0	0	0	0	0	0	0	0	0	0	0	0	0	0	0	0	0	0	0	0	0	0	0	0	0	0	0
Pseudis_paradoxa	Pseudis paradoxa	Anura	Hylidae	0	0	0	0	N	0	0	0	0	0	0	0	0	0	0	0	0	0	0	0	0	0	0	0	0	0	0	0	0	0	0	0	0	0	0	0	0	0	0	0	0	0	0	0	0	0
Pseudoamolops_sauteri	Rana sauteri	Anura	Ranidae	0	0	0	0	N	0	0	0	0	0	0	0	0	0	0	0	0	0	0	0	0	0	0	0	0	0	0	0	0	0	0	0	0	0	0	0	0	0	0	0	0	0	0	0	0	0
Pseudoeurycea_brunnata	Pseudoeurycea brunnata	Caudata	Plethodontidae	EA	F	0	1	N	1	1	0	0	1	1	0	1	0	0	0	0	1	0	1	0	0	0	1	0	1	0	0	0	0	0	0	0	0	0	0	0	0	0	0	0	0	0	0	0	0
Pseudoeurycea_cephalica	Aquiloeurycea cephalica	Caudata	Plethodontidae	EA	F	0	1	N	1	1	0	0	1	1	0	1	0	0	0	0	1	0	1	0	0	0	1	0	1	0	0	0	0	0	0	0	0	0	0	0	0	0	0	0	0	0	0	0	0
Pseudoeurycea_exspectata	Pseudoeurycea exspectata	Caudata	Plethodontidae	EA	F	0	1	N	1	1	0	0	1	1	0	1	0	0	0	0	1	0	1	0	0	0	1	0	1	0	0	0	0	0	0	0	0	0	0	0	0	0	0	0	0	0	0	0	0
Pseudoeurycea_goebeli	Pseudoeurycea goebeli	Caudata	Plethodontidae	EA	F	0	1	N	1	1	0	0	1	1	0	1	0	0	0	0	1	0	1	0	0	0	1	0	1	0	0	0	0	0	0	0	0	0	0	0	0	0	0	0	0	0	0	0	0
Pseudoeurycea_juarezi	Pseudoeurycea juarezi	Caudata	Plethodontidae	EA	F	0	1	N	1	1	0	0	1	1	0	1	0	0	0	0	1	0	1	0	0	0	1	0	1	0	0	0	0	0	0	0	0	0	0	0	0	0	0	0	0	0	0	0	0
Pseudoeurycea_nigromaculata	Pseudoeurycea nigromaculata	Caudata	Plethodontidae	EA	F	0	1	N	1	1	0	0	1	1	0	1	0	0	0	0	1	0	1	0	0	0	1	0	1	0	0	0	0	0	0	0	0	0	0	0	0	0	0	0	0	0	0	0	0
Pseudopaludicola_falcipes	Pseudopaludicola falcipes	Anura	Leptodactylidae	0	0	0	0	N	0	0	0	0	0	0	0	0	0	0	0	0	0	0	0	0	0	0	0	0	0	0	0	0	0	0	0	0	0	0	0	0	0	0	0	0	0	0	0	0	0
Pseudopaludicola_mystacalis	Pseudopaludicola mystacalis	Anura	Leptodactylidae	0	0	0	0	N	0	0	0	0	0	0	0	0	0	0	0	0	0	0	0	0	0	0	0	0	0	0	0	0	0	0	0	0	0	0	0	0	0	0	0	0	0	0	0	0	0
Pseudophryne_bibronii	Pseudophryne bibronii	Anura	Myobatrachidae	EA	M	1	0	N	1	0	1	0	0	0	0	1	0	0	0	0	1	1	0	1	1	0	0	0	0	0	0	0	0	0	0	0	0	0	0	0	0	0	0	0	0	0	0	0	0
Pseudophryne_coriacea	Pseudophryne coriacea	Anura	Myobatrachidae	EA	M	1	0	N	1	0	1	0	0	0	0	1	0	0	0	0	1	1	0	1	1	0	0	0	0	0	0	0	0	0	0	0	0	0	0	0	0	0	0	0	0	0	0	0	0
Pseudotriton_montanus	Pseudotriton montanus	Caudata	Plethodontidae	EA	F	0	1	N	1	0	0	0	1	0	0	1	0	0	0	0	1	0	1	1	0	1	0	0	0	0	0	0	0	0	0	0	0	0	0	0	0	0	0	0	0	0	0	0	0
Pseudotriton_ruber	Pseudotriton ruber	Caudata	Plethodontidae	EA	F	0	1	N	1	0	0	0	1	0	0	1	0	0	0	0	1	0	1	1	0	1	0	0	0	0	0	0	0	0	0	0	0	0	0	0	0	0	0	0	0	0	0	0	0
Ptychadena_anchietae	Ptychadena anchietae	Anura	Ptychadenidae	0	0	0	0	N	0	0	0	0	0	0	0	0	0	0	0	0	0	0	0	0	0	0	0	0	0	0	0	0	0	0	0	0	0	0	0	0	0	0	0	0	0	0	0	0	0
Ptychadena_bibroni	Ptychadena bibroni	Anura	Ptychadenidae	0	0	0	0	N	0	0	0	0	0	0	0	0	0	0	0	0	0	0	0	0	0	0	0	0	0	0	0	0	0	0	0	0	0	0	0	0	0	0	0	0	0	0	0	0	0
Ptychadena_mascareniensis	Ptychadena mascareniensis	Anura	Ptychadenidae	0	0	0	0	N	0	0	0	0	0	0	0	0	0	0	0	0	0	0	0	0	0	0	0	0	0	0	0	0	0	0	0	0	0	0	0	0	0	0	0	0	0	0	0	0	0
Ptychadena_oxyrhynchus	Ptychadena oxyrhynchus	Anura	Ptychadenidae	0	0	0	0	N	0	0	0	0	0	0	0	0	0	0	0	0	0	0	0	0	0	0	0	0	0	0	0	0	0	0	0	0	0	0	0	0	0	0	0	0	0	0	0	0	0
Ptychadena_porosissima	Ptychadena porosissima	Anura	Ptychadenidae	0	0	0	0	N	0	0	0	0	0	0	0	0	0	0	0	0	0	0	0	0	0	0	0	0	0	0	0	0	0	0	0	0	0	0	0	0	0	0	0	0	0	0	0	0	0
Ptychadena_taenioscelis	Ptychadena taenioscelis	Anura	Ptychadenidae	0	0	0	0	N	0	0	0	0	0	0	0	0	0	0	0	0	0	0	0	0	0	0	0	0	0	0	0	0	0	0	0	0	0	0	0	0	0	0	0	0	0	0	0	0	0
Ptychadena_tellinii	Ptychadena tellinii	Anura	Ptychadenidae	0	0	0	0	N	0	0	0	0	0	0	0	0	0	0	0	0	0	0	0	0	0	0	0	0	0	0	0	0	0	0	0	0	0	0	0	0	0	0	0	0	0	0	0	0	0
Ptychohyla_euthysanota	Ptychohyla euthysanota	Anura	Hylidae	0	0	0	0	N	0	0	0	0	0	0	0	0	0	0	0	0	0	0	0	0	0	0	0	0	0	0	0	0	0	0	0	0	0	0	0	0	0	0	0	0	0	0	0	0	0
Ptychohyla_hypomykter	Ptychohyla hypomykter	Anura	Hylidae	0	0	0	0	N	0	0	0	0	0	0	0	0	0	0	0	0	0	0	0	0	0	0	0	0	0	0	0	0	0	0	0	0	0	0	0	0	0	0	0	0	0	0	0	0	0
Ptychohyla_leonhardschultzei	Ptychohyla leonhardschultzei	Anura	Hylidae	0	0	0	0	N	0	0	0	0	0	0	0	0	0	0	0	0	0	0	0	0	0	0	0	0	0	0	0	0	0	0	0	0	0	0	0	0	0	0	0	0	0	0	0	0	0
Ptychohyla_spinipollex	Ptychohyla spinipollex	Anura	Hylidae	0	0	0	0	N	0	0	0	0	0	0	0	0	0	0	0	0	0	0	0	0	0	0	0	0	0	0	0	0	0	0	0	0	0	0	0	0	0	0	0	0	0	0	0	0	0
Pyxicephalus_adspersus	Pyxicephalus adspersus	Anura	Pyxicephalidae	EA,TA	M	1	0	N	1	1	1	1	0	0	0	1	0	0	0	0	1	1	0	1	1	0	0	0	0	0	0	0	0	0	0	0	0	0	1	1	0	0	0	0	0	0	0	0	0
Pyxicephalus_edulis	Pyxicephalus edulis	Anura	Pyxicephalidae	0	0	0	0	N	0	0	0	0	0	0	0	0	0	0	0	0	0	0	0	0	0	0	0	0	0	0	0	0	0	0	0	0	0	0	0	0	0	0	0	0	0	0	0	0	0
Ramanella_montana	Uperodon montanus	Anura	Microhylidae	0	0	0	0	N	0	0	0	0	0	0	0	0	0	0	0	0	0	0	0	0	0	0	0	0	0	0	0	0	0	0	0	0	0	0	0	0	0	0	0	0	0	0	0	0	0
Ramanella_obscura	Uperodon obscurus	Anura	Microhylidae	0	0	0	0	N	0	0	0	0	0	0	0	0	0	0	0	0	0	0	0	0	0	0	0	0	0	0	0	0	0	0	0	0	0	0	0	0	0	0	0	0	0	0	0	0	0
Ramanella_variegata	Uperodon variegatus	Anura	Microhylidae	0	0	0	0	N	0	0	0	0	0	0	0	0	0	0	0	0	0	0	0	0	0	0	0	0	0	0	0	0	0	0	0	0	0	0	0	0	0	0	0	0	0	0	0	0	0
Rana_adenopleura	Babina adenopleura	Anura	Ranidae	0	0	0	0	N	0	0	0	0	0	0	0	0	0	0	0	0	0	0	0	0	0	0	0	0	0	0	0	0	0	0	0	0	0	0	0	0	0	0	0	0	0	0	0	0	0
Rana_amurensis	Rana amurensis	Anura	Ranidae	0	0	0	0	N	0	0	0	0	0	0	0	0	0	0	0	0	0	0	0	0	0	0	0	0	0	0	0	0	0	0	0	0	0	0	0	0	0	0	0	0	0	0	0	0	0
Rana_areolata	Lithobates areolatus	Anura	Ranidae	0	0	0	0	N	0	0	0	0	0	0	0	0	0	0	0	0	0	0	0	0	0	0	0	0	0	0	0	0	0	0	0	0	0	0	0	0	0	0	0	0	0	0	0	0	0
Rana_arvalis	Rana arvalis	Anura	Ranidae	0	0	0	0	N	0	0	0	0	0	0	0	0	0	0	0	0	0	0	0	0	0	0	0	0	0	0	0	0	0	0	0	0	0	0	0	0	0	0	0	0	0	0	0	0	0
Rana_asiatica	Rana asiatica	Anura	Ranidae	0	0	0	0	N	0	0	0	0	0	0	0	0	0	0	0	0	0	0	0	0	0	0	0	0	0	0	0	0	0	0	0	0	0	0	0	0	0	0	0	0	0	0	0	0	0
Rana_aurora	Rana aurora	Anura	Ranidae	0	0	0	0	N	0	0	0	0	0	0	0	0	0	0	0	0	0	0	0	0	0	0	0	0	0	0	0	0	0	0	0	0	0	0	0	0	0	0	0	0	0	0	0	0	0
Rana_banaorum	Odorrana banaorum	Anura	Ranidae	0	0	0	0	N	0	0	0	0	0	0	0	0	0	0	0	0	0	0	0	0	0	0	0	0	0	0	0	0	0	0	0	0	0	0	0	0	0	0	0	0	0	0	0	0	0
Rana_bergeri	Pelophylax lessonae	Anura	Ranidae	0	0	0	0	N	0	0	0	0	0	0	0	0	0	0	0	0	0	0	0	0	0	0	0	0	0	0	0	0	0	0	0	0	0	0	0	0	0	0	0	0	0	0	0	0	0
Rana_berlandieri	Lithobates berlandieri	Anura	Ranidae	0	0	0	0	N	0	0	0	0	0	0	0	0	0	0	0	0	0	0	0	0	0	0	0	0	0	0	0	0	0	0	0	0	0	0	0	0	0	0	0	0	0	0	0	0	0
Rana_blairi	Lithobates blairi	Anura	Ranidae	0	0	0	0	N	0	0	0	0	0	0	0	0	0	0	0	0	0	0	0	0	0	0	0	0	0	0	0	0	0	0	0	0	0	0	0	0	0	0	0	0	0	0	0	0	0
Rana_boylii	Rana boylii	Anura	Ranidae	0	0	0	0	N	0	0	0	0	0	0	0	0	0	0	0	0	0	0	0	0	0	0	0	0	0	0	0	0	0	0	0	0	0	0	0	0	0	0	0	0	0	0	0	0	0
Rana_capito	Lithobates capito	Anura	Ranidae	0	0	0	0	N	0	0	0	0	0	0	0	0	0	0	0	0	0	0	0	0	0	0	0	0	0	0	0	0	0	0	0	0	0	0	0	0	0	0	0	0	0	0	0	0	0
Rana_cascadae	Rana cascadae	Anura	Ranidae	0	0	0	0	N	0	0	0	0	0	0	0	0	0	0	0	0	0	0	0	0	0	0	0	0	0	0	0	0	0	0	0	0	0	0	0	0	0	0	0	0	0	0	0	0	0
Rana_catesbeiana	Lithobates catesbeianus	Anura	Ranidae	0	0	0	0	N	0	0	0	0	0	0	0	0	0	0	0	0	0	0	0	0	0	0	0	0	0	0	0	0	0	0	0	0	0	0	0	0	0	0	0	0	0	0	0	0	0
Rana_chalconota	Chalcorana chalconota	Anura	Ranidae	0	0	0	0	N	0	0	0	0	0	0	0	0	0	0	0	0	0	0	0	0	0	0	0	0	0	0	0	0	0	0	0	0	0	0	0	0	0	0	0	0	0	0	0	0	0
Rana_chaochiaoensis	Rana chaochiaoensis	Anura	Ranidae	0	0	0	0	N	0	0	0	0	0	0	0	0	0	0	0	0	0	0	0	0	0	0	0	0	0	0	0	0	0	0	0	0	0	0	0	0	0	0	0	0	0	0	0	0	0
Rana_chensinensis	Rana chensinensis	Anura	Ranidae	0	0	0	0	N	0	0	0	0	0	0	0	0	0	0	0	0	0	0	0	0	0	0	0	0	0	0	0	0	0	0	0	0	0	0	0	0	0	0	0	0	0	0	0	0	0
Rana_chiricahuensis	Lithobates chiricahuensis	Anura	Ranidae	0	0	0	0	N	0	0	0	0	0	0	0	0	0	0	0	0	0	0	0	0	0	0	0	0	0	0	0	0	0	0	0	0	0	0	0	0	0	0	0	0	0	0	0	0	0
Rana_chloronota	Odorrana chloronota	Anura	Ranidae	0	0	0	0	N	0	0	0	0	0	0	0	0	0	0	0	0	0	0	0	0	0	0	0	0	0	0	0	0	0	0	0	0	0	0	0	0	0	0	0	0	0	0	0	0	0
Rana_clamitans	Lithobates clamitans	Anura	Ranidae	0	0	0	0	N	0	0	0	0	0	0	0	0	0	0	0	0	0	0	0	0	0	0	0	0	0	0	0	0	0	0	0	0	0	0	0	0	0	0	0	0	0	0	0	0	0
Rana_curtipes	Clinotarsus curtipes	Anura	Ranidae	0	0	0	0	N	0	0	0	0	0	0	0	0	0	0	0	0	0	0	0	0	0	0	0	0	0	0	0	0	0	0	0	0	0	0	0	0	0	0	0	0	0	0	0	0	0
Rana_daemeli	Papurana daemeli	Anura	Ranidae	0	0	0	0	N	0	0	0	0	0	0	0	0	0	0	0	0	0	0	0	0	0	0	0	0	0	0	0	0	0	0	0	0	0	0	0	0	0	0	0	0	0	0	0	0	0
Rana_dalmatina	Rana dalmatina	Anura	Ranidae	0	0	0	0	N	0	0	0	0	0	0	0	0	0	0	0	0	0	0	0	0	0	0	0	0	0	0	0	0	0	0	0	0	0	0	0	0	0	0	0	0	0	0	0	0	0
Rana_dybowskii	Rana dybowskii	Anura	Ranidae	0	0	0	0	N	0	0	0	0	0	0	0	0	0	0	0	0	0	0	0	0	0	0	0	0	0	0	0	0	0	0	0	0	0	0	0	0	0	0	0	0	0	0	0	0	0
Rana_emeljanovi	Glandirana emeljanovi	Anura	Ranidae	0	0	0	0	N	0	0	0	0	0	0	0	0	0	0	0	0	0	0	0	0	0	0	0	0	0	0	0	0	0	0	0	0	0	0	0	0	0	0	0	0	0	0	0	0	0
Rana_erythraea	Hylarana erythraea	Anura	Ranidae	0	0	0	0	N	0	0	0	0	0	0	0	0	0	0	0	0	0	0	0	0	0	0	0	0	0	0	0	0	0	0	0	0	0	0	0	0	0	0	0	0	0	0	0	0	0
Rana_esculenta	Pelophylax lessonae	Anura	Ranidae	0	0	0	0	N	0	0	0	0	0	0	0	0	0	0	0	0	0	0	0	0	0	0	0	0	0	0	0	0	0	0	0	0	0	0	0	0	0	0	0	0	0	0	0	0	0
Rana_forreri	Lithobates forreri	Anura	Ranidae	0	0	0	0	N	0	0	0	0	0	0	0	0	0	0	0	0	0	0	0	0	0	0	0	0	0	0	0	0	0	0	0	0	0	0	0	0	0	0	0	0	0	0	0	0	0
Rana_fukienensis	Pelophylax fukienensis	Anura	Ranidae	0	0	0	0	N	0	0	0	0	0	0	0	0	0	0	0	0	0	0	0	0	0	0	0	0	0	0	0	0	0	0	0	0	0	0	0	0	0	0	0	0	0	0	0	0	0
Rana_graeca	Rana graeca	Anura	Ranidae	EA	M	1	0	N	1	0	1	0	0	0	0	1	0	0	0	0	1	1	0	1	1	0	0	0	0	0	0	0	0	0	0	0	0	0	0	0	0	0	0	0	0	0	0	0	0
Rana_grahami	Odorrana grahami	Anura	Ranidae	0	0	0	0	N	0	0	0	0	0	0	0	0	0	0	0	0	0	0	0	0	0	0	0	0	0	0	0	0	0	0	0	0	0	0	0	0	0	0	0	0	0	0	0	0	0
Rana_grylio	Lithobates grylio	Anura	Ranidae	0	0	0	0	N	0	0	0	0	0	0	0	0	0	0	0	0	0	0	0	0	0	0	0	0	0	0	0	0	0	0	0	0	0	0	0	0	0	0	0	0	0	0	0	0	0
Rana_guentheri	Sylvirana guentheri	Anura	Ranidae	0	0	0	0	N	0	0	0	0	0	0	0	0	0	0	0	0	0	0	0	0	0	0	0	0	0	0	0	0	0	0	0	0	0	0	0	0	0	0	0	0	0	0	0	0	0
Rana_heckscheri	Lithobates heckscheri	Anura	Ranidae	0	0	0	0	N	0	0	0	0	0	0	0	0	0	0	0	0	0	0	0	0	0	0	0	0	0	0	0	0	0	0	0	0	0	0	0	0	0	0	0	0	0	0	0	0	0
Rana_holsti	Babina holsti	Anura	Ranidae	0	0	0	0	N	0	0	0	0	0	0	0	0	0	0	0	0	0	0	0	0	0	0	0	0	0	0	0	0	0	0	0	0	0	0	0	0	0	0	0	0	0	0	0	0	0
Rana_hosii	Odorrana hosii	Anura	Ranidae	0	0	0	0	N	0	0	0	0	0	0	0	0	0	0	0	0	0	0	0	0	0	0	0	0	0	0	0	0	0	0	0	0	0	0	0	0	0	0	0	0	0	0	0	0	0
Rana_huanrensis	Rana huanrensis	Anura	Ranidae	0	0	0	0	N	0	0	0	0	0	0	0	0	0	0	0	0	0	0	0	0	0	0	0	0	0	0	0	0	0	0	0	0	0	0	0	0	0	0	0	0	0	0	0	0	0
Rana_hubeiensis	Pelophylax hubeiensis	Anura	Ranidae	0	0	0	0	N	0	0	0	0	0	0	0	0	0	0	0	0	0	0	0	0	0	0	0	0	0	0	0	0	0	0	0	0	0	0	0	0	0	0	0	0	0	0	0	0	0
Rana_iberica	Rana iberica	Anura	Ranidae	0	0	0	0	N	0	0	0	0	0	0	0	0	0	0	0	0	0	0	0	0	0	0	0	0	0	0	0	0	0	0	0	0	0	0	0	0	0	0	0	0	0	0	0	0	0
Rana_ishikawae	Odorrana ishikawae	Anura	Ranidae	EA	M	1	0	N	1	0	1	0	0	0	0	1	0	0	0	0	1	1	0	1	1	0	0	0	0	0	0	0	0	0	0	0	0	0	0	0	0	0	0	0	0	0	0	0	0
Rana_italica	Rana italica	Anura	Ranidae	0	0	0	0	N	0	0	0	0	0	0	0	0	0	0	0	0	0	0	0	0	0	0	0	0	0	0	0	0	0	0	0	0	0	0	0	0	0	0	0	0	0	0	0	0	0
Rana_japonica	Rana japonica	Anura	Ranidae	0	0	0	0	N	0	0	0	0	0	0	0	0	0	0	0	0	0	0	0	0	0	0	0	0	0	0	0	0	0	0	0	0	0	0	0	0	0	0	0	0	0	0	0	0	0
Rana_johnsi	Rana johnsi	Anura	Ranidae	0	0	0	0	N	0	0	0	0	0	0	0	0	0	0	0	0	0	0	0	0	0	0	0	0	0	0	0	0	0	0	0	0	0	0	0	0	0	0	0	0	0	0	0	0	0
Rana_kukunoris	Rana kukunoris	Anura	Ranidae	0	0	0	0	N	0	0	0	0	0	0	0	0	0	0	0	0	0	0	0	0	0	0	0	0	0	0	0	0	0	0	0	0	0	0	0	0	0	0	0	0	0	0	0	0	0
Rana_kunyuensis	Rana coreana	Anura	Ranidae	0	0	0	0	N	0	0	0	0	0	0	0	0	0	0	0	0	0	0	0	0	0	0	0	0	0	0	0	0	0	0	0	0	0	0	0	0	0	0	0	0	0	0	0	0	0
Rana_labialis	Chalcorana labialis	Anura	Ranidae	0	0	0	0	N	0	0	0	0	0	0	0	0	0	0	0	0	0	0	0	0	0	0	0	0	0	0	0	0	0	0	0	0	0	0	0	0	0	0	0	0	0	0	0	0	0
Rana_latastei	Rana latastei	Anura	Ranidae	0	0	0	0	N	0	0	0	0	0	0	0	0	0	0	0	0	0	0	0	0	0	0	0	0	0	0	0	0	0	0	0	0	0	0	0	0	0	0	0	0	0	0	0	0	0
Rana_latouchii	"Hylarana" latouchii	Anura	Ranidae	0	0	0	0	N	0	0	0	0	0	0	0	0	0	0	0	0	0	0	0	0	0	0	0	0	0	0	0	0	0	0	0	0	0	0	0	0	0	0	0	0	0	0	0	0	0
Rana_lessonae	Pelophylax lessonae	Anura	Ranidae	0	0	0	0	N	0	0	0	0	0	0	0	0	0	0	0	0	0	0	0	0	0	0	0	0	0	0	0	0	0	0	0	0	0	0	0	0	0	0	0	0	0	0	0	0	0
Rana_livida	Odorrana livida	Anura	Ranidae	0	0	0	0	N	0	0	0	0	0	0	0	0	0	0	0	0	0	0	0	0	0	0	0	0	0	0	0	0	0	0	0	0	0	0	0	0	0	0	0	0	0	0	0	0	0
Rana_longicrus	Rana longicrus	Anura	Ranidae	0	0	0	0	N	0	0	0	0	0	0	0	0	0	0	0	0	0	0	0	0	0	0	0	0	0	0	0	0	0	0	0	0	0	0	0	0	0	0	0	0	0	0	0	0	0
Rana_luteiventris	Rana luteiventris	Anura	Ranidae	0	0	0	0	N	0	0	0	0	0	0	0	0	0	0	0	0	0	0	0	0	0	0	0	0	0	0	0	0	0	0	0	0	0	0	0	0	0	0	0	0	0	0	0	0	0
Rana_luzonensis	Sanguirana luzonensis	Anura	Ranidae	0	0	0	0	N	0	0	0	0	0	0	0	0	0	0	0	0	0	0	0	0	0	0	0	0	0	0	0	0	0	0	0	0	0	0	0	0	0	0	0	0	0	0	0	0	0
Rana_macrocnemis	Rana macrocnemis	Anura	Ranidae	0	0	0	0	N	0	0	0	0	0	0	0	0	0	0	0	0	0	0	0	0	0	0	0	0	0	0	0	0	0	0	0	0	0	0	0	0	0	0	0	0	0	0	0	0	0
Rana_malabarica	Hydrophylax malabaricus	Anura	Ranidae	0	0	0	0	N	0	0	0	0	0	0	0	0	0	0	0	0	0	0	0	0	0	0	0	0	0	0	0	0	0	0	0	0	0	0	0	0	0	0	0	0	0	0	0	0	0
Rana_minima	Glandirana minima	Anura	Ranidae	0	0	0	0	N	0	0	0	0	0	0	0	0	0	0	0	0	0	0	0	0	0	0	0	0	0	0	0	0	0	0	0	0	0	0	0	0	0	0	0	0	0	0	0	0	0
Rana_montezumae	Lithobates montezumae	Anura	Ranidae	0	0	0	0	N	0	0	0	0	0	0	0	0	0	0	0	0	0	0	0	0	0	0	0	0	0	0	0	0	0	0	0	0	0	0	0	0	0	0	0	0	0	0	0	0	0
Rana_morafkai	Odorrana morafkai	Anura	Ranidae	0	0	0	0	N	0	0	0	0	0	0	0	0	0	0	0	0	0	0	0	0	0	0	0	0	0	0	0	0	0	0	0	0	0	0	0	0	0	0	0	0	0	0	0	0	0
Rana_muscosa	Rana muscosa	Anura	Ranidae	0	0	0	0	N	0	0	0	0	0	0	0	0	0	0	0	0	0	0	0	0	0	0	0	0	0	0	0	0	0	0	0	0	0	0	0	0	0	0	0	0	0	0	0	0	0
Rana_narina	Odorrana narina	Anura	Ranidae	0	0	0	0	N	0	0	0	0	0	0	0	0	0	0	0	0	0	0	0	0	0	0	0	0	0	0	0	0	0	0	0	0	0	0	0	0	0	0	0	0	0	0	0	0	0
Rana_nigromaculata	Pelophylax nigromaculatus	Anura	Ranidae	0	0	0	0	N	0	0	0	0	0	0	0	0	0	0	0	0	0	0	0	0	0	0	0	0	0	0	0	0	0	0	0	0	0	0	0	0	0	0	0	0	0	0	0	0	0
Rana_nigrovittata	Sylvirana nigrovittata	Anura	Ranidae	0	0	0	0	N	0	0	0	0	0	0	0	0	0	0	0	0	0	0	0	0	0	0	0	0	0	0	0	0	0	0	0	0	0	0	0	0	0	0	0	0	0	0	0	0	0
Rana_omeimontis	Rana omeimontis	Anura	Ranidae	0	0	0	0	N	0	0	0	0	0	0	0	0	0	0	0	0	0	0	0	0	0	0	0	0	0	0	0	0	0	0	0	0	0	0	0	0	0	0	0	0	0	0	0	0	0
Rana_onca	Lithobates onca	Anura	Ranidae	0	0	0	0	N	0	0	0	0	0	0	0	0	0	0	0	0	0	0	0	0	0	0	0	0	0	0	0	0	0	0	0	0	0	0	0	0	0	0	0	0	0	0	0	0	0
Rana_ornativentris	Rana ornativentris	Anura	Ranidae	0	0	0	0	N	0	0	0	0	0	0	0	0	0	0	0	0	0	0	0	0	0	0	0	0	0	0	0	0	0	0	0	0	0	0	0	0	0	0	0	0	0	0	0	0	0
Rana_palmipes	Lithobates palmipes	Anura	Ranidae	0	0	0	0	N	0	0	0	0	0	0	0	0	0	0	0	0	0	0	0	0	0	0	0	0	0	0	0	0	0	0	0	0	0	0	0	0	0	0	0	0	0	0	0	0	0
Rana_palustris	Lithobates palustris	Anura	Ranidae	0	0	0	0	N	0	0	0	0	0	0	0	0	0	0	0	0	0	0	0	0	0	0	0	0	0	0	0	0	0	0	0	0	0	0	0	0	0	0	0	0	0	0	0	0	0
Rana_perezi	Pelophylax perezi	Anura	Ranidae	0	0	0	0	N	0	0	0	0	0	0	0	0	0	0	0	0	0	0	0	0	0	0	0	0	0	0	0	0	0	0	0	0	0	0	0	0	0	0	0	0	0	0	0	0	0
Rana_pipiens	Lithobates pipiens	Anura	Ranidae	0	0	0	0	N	0	0	0	0	0	0	0	0	0	0	0	0	0	0	0	0	0	0	0	0	0	0	0	0	0	0	0	0	0	0	0	0	0	0	0	0	0	0	0	0	0
Rana_pirica	Rana pirica	Anura	Ranidae	0	0	0	0	N	0	0	0	0	0	0	0	0	0	0	0	0	0	0	0	0	0	0	0	0	0	0	0	0	0	0	0	0	0	0	0	0	0	0	0	0	0	0	0	0	0
Rana_plancyi	Pelophylax plancyi	Anura	Ranidae	0	0	0	0	N	0	0	0	0	0	0	0	0	0	0	0	0	0	0	0	0	0	0	0	0	0	0	0	0	0	0	0	0	0	0	0	0	0	0	0	0	0	0	0	0	0
Rana_pleuraden	Babina pleuraden	Anura	Ranidae	0	0	0	0	N	0	0	0	0	0	0	0	0	0	0	0	0	0	0	0	0	0	0	0	0	0	0	0	0	0	0	0	0	0	0	0	0	0	0	0	0	0	0	0	0	0
Rana_porosa	Pelophylax porosus	Anura	Ranidae	0	0	0	0	N	0	0	0	0	0	0	0	0	0	0	0	0	0	0	0	0	0	0	0	0	0	0	0	0	0	0	0	0	0	0	0	0	0	0	0	0	0	0	0	0	0
Rana_pretiosa	Rana pretiosa	Anura	Ranidae	0	0	0	0	N	0	0	0	0	0	0	0	0	0	0	0	0	0	0	0	0	0	0	0	0	0	0	0	0	0	0	0	0	0	0	0	0	0	0	0	0	0	0	0	0	0
Rana_pyrenaica	Rana pyrenaica	Anura	Ranidae	0	0	0	0	N	0	0	0	0	0	0	0	0	0	0	0	0	0	0	0	0	0	0	0	0	0	0	0	0	0	0	0	0	0	0	0	0	0	0	0	0	0	0	0	0	0
Rana_ridibunda	Pelophylax ridibundus	Anura	Ranidae	0	0	0	0	N	0	0	0	0	0	0	0	0	0	0	0	0	0	0	0	0	0	0	0	0	0	0	0	0	0	0	0	0	0	0	0	0	0	0	0	0	0	0	0	0	0
Rana_rugosa	Glandirana rugosa	Anura	Ranidae	0	0	0	0	N	0	0	0	0	0	0	0	0	0	0	0	0	0	0	0	0	0	0	0	0	0	0	0	0	0	0	0	0	0	0	0	0	0	0	0	0	0	0	0	0	0
Rana_saharica	Pelophylax saharicus	Anura	Ranidae	0	0	0	0	N	0	0	0	0	0	0	0	0	0	0	0	0	0	0	0	0	0	0	0	0	0	0	0	0	0	0	0	0	0	0	0	0	0	0	0	0	0	0	0	0	0
Rana_sanguinea	Sanguirana sanguinea	Anura	Ranidae	0	0	0	0	N	0	0	0	0	0	0	0	0	0	0	0	0	0	0	0	0	0	0	0	0	0	0	0	0	0	0	0	0	0	0	0	0	0	0	0	0	0	0	0	0	0
Rana_septentrionalis	Lithobates septentrionalis	Anura	Ranidae	0	0	0	0	N	0	0	0	0	0	0	0	0	0	0	0	0	0	0	0	0	0	0	0	0	0	0	0	0	0	0	0	0	0	0	0	0	0	0	0	0	0	0	0	0	0
Rana_sevosa	Lithobates sevosus	Anura	Ranidae	0	0	0	0	N	0	0	0	0	0	0	0	0	0	0	0	0	0	0	0	0	0	0	0	0	0	0	0	0	0	0	0	0	0	0	0	0	0	0	0	0	0	0	0	0	0
Rana_shuchinae	Rana shuchinae	Anura	Ranidae	0	0	0	0	N	0	0	0	0	0	0	0	0	0	0	0	0	0	0	0	0	0	0	0	0	0	0	0	0	0	0	0	0	0	0	0	0	0	0	0	0	0	0	0	0	0
Rana_signata	Pulchrana signata	Anura	Ranidae	0	0	0	0	N	0	0	0	0	0	0	0	0	0	0	0	0	0	0	0	0	0	0	0	0	0	0	0	0	0	0	0	0	0	0	0	0	0	0	0	0	0	0	0	0	0
Rana_sphenocephala	Lithobates sphenocephalus	Anura	Ranidae	0	0	0	0	N	0	0	0	0	0	0	0	0	0	0	0	0	0	0	0	0	0	0	0	0	0	0	0	0	0	0	0	0	0	0	0	0	0	0	0	0	0	0	0	0	0
Rana_supranarina	Odorrana supranarina	Anura	Ranidae	0	0	0	0	N	0	0	0	0	0	0	0	0	0	0	0	0	0	0	0	0	0	0	0	0	0	0	0	0	0	0	0	0	0	0	0	0	0	0	0	0	0	0	0	0	0
Rana_swinhoana	Odorrana swinhoana	Anura	Ranidae	0	0	0	0	N	0	0	0	0	0	0	0	0	0	0	0	0	0	0	0	0	0	0	0	0	0	0	0	0	0	0	0	0	0	0	0	0	0	0	0	0	0	0	0	0	0
Rana_sylvatica	Lithobates sylvaticus	Anura	Ranidae	0	0	0	0	N	0	0	0	0	0	0	0	0	0	0	0	0	0	0	0	0	0	0	0	0	0	0	0	0	0	0	0	0	0	0	0	0	0	0	0	0	0	0	0	0	0
Rana_tagoi	Rana tagoi	Anura	Ranidae	0	0	0	0	N	0	0	0	0	0	0	0	0	0	0	0	0	0	0	0	0	0	0	0	0	0	0	0	0	0	0	0	0	0	0	0	0	0	0	0	0	0	0	0	0	0
Rana_taipehensis	Hylarana taipehensis	Anura	Ranidae	0	0	0	0	N	0	0	0	0	0	0	0	0	0	0	0	0	0	0	0	0	0	0	0	0	0	0	0	0	0	0	0	0	0	0	0	0	0	0	0	0	0	0	0	0	0
Rana_tarahumarae	Lithobates tarahumarae	Anura	Ranidae	0	0	0	0	N	0	0	0	0	0	0	0	0	0	0	0	0	0	0	0	0	0	0	0	0	0	0	0	0	0	0	0	0	0	0	0	0	0	0	0	0	0	0	0	0	0
Rana_temporalis	Indosylvirana temporalis	Anura	Ranidae	0	0	0	0	N	0	0	0	0	0	0	0	0	0	0	0	0	0	0	0	0	0	0	0	0	0	0	0	0	0	0	0	0	0	0	0	0	0	0	0	0	0	0	0	0	0
Rana_temporaria	Rana temporaria	Anura	Ranidae	0	0	0	0	N	0	0	0	0	0	0	0	0	0	0	0	0	0	0	0	0	0	0	0	0	0	0	0	0	0	0	0	0	0	0	0	0	0	0	0	0	0	0	0	0	0
Rana_tiannanensis	Odorrana tiannanensis	Anura	Ranidae	0	0	0	0	N	0	0	0	0	0	0	0	0	0	0	0	0	0	0	0	0	0	0	0	0	0	0	0	0	0	0	0	0	0	0	0	0	0	0	0	0	0	0	0	0	0
Rana_tientaiensis	Glandirana tientaiensis	Anura	Ranidae	0	0	0	0	N	0	0	0	0	0	0	0	0	0	0	0	0	0	0	0	0	0	0	0	0	0	0	0	0	0	0	0	0	0	0	0	0	0	0	0	0	0	0	0	0	0
Rana_tsushimensis	Rana tsushimensis	Anura	Ranidae	0	0	0	0	N	0	0	0	0	0	0	0	0	0	0	0	0	0	0	0	0	0	0	0	0	0	0	0	0	0	0	0	0	0	0	0	0	0	0	0	0	0	0	0	0	0
Rana_utsunomiyaorum	Odorrana utsunomiyaorum	Anura	Ranidae	0	0	0	0	N	0	0	0	0	0	0	0	0	0	0	0	0	0	0	0	0	0	0	0	0	0	0	0	0	0	0	0	0	0	0	0	0	0	0	0	0	0	0	0	0	0
Rana_vaillanti	Lithobates vaillanti	Anura	Ranidae	0	0	0	0	N	0	0	0	0	0	0	0	0	0	0	0	0	0	0	0	0	0	0	0	0	0	0	0	0	0	0	0	0	0	0	0	0	0	0	0	0	0	0	0	0	0
Rana_versabilis	Odorrana versabilis	Anura	Ranidae	0	0	0	0	N	0	0	0	0	0	0	0	0	0	0	0	0	0	0	0	0	0	0	0	0	0	0	0	0	0	0	0	0	0	0	0	0	0	0	0	0	0	0	0	0	0
Rana_vibicaria	Lithobates vibicarius	Anura	Ranidae	0	0	0	0	N	0	0	0	0	0	0	0	0	0	0	0	0	0	0	0	0	0	0	0	0	0	0	0	0	0	0	0	0	0	0	0	0	0	0	0	0	0	0	0	0	0
Rana_virgatipes	Lithobates virgatipes	Anura	Ranidae	0	0	0	0	N	0	0	0	0	0	0	0	0	0	0	0	0	0	0	0	0	0	0	0	0	0	0	0	0	0	0	0	0	0	0	0	0	0	0	0	0	0	0	0	0	0
Rana_warszewitschii	Lithobates warszewitschii	Anura	Ranidae	0	0	0	0	N	0	0	0	0	0	0	0	0	0	0	0	0	0	0	0	0	0	0	0	0	0	0	0	0	0	0	0	0	0	0	0	0	0	0	0	0	0	0	0	0	0
Rana_weiningensis	Pseudorana weiningensis	Anura	Ranidae	0	0	0	0	N	0	0	0	0	0	0	0	0	0	0	0	0	0	0	0	0	0	0	0	0	0	0	0	0	0	0	0	0	0	0	0	0	0	0	0	0	0	0	0	0	0
Rana_yavapaiensis	Lithobates yavapaiensis	Anura	Ranidae	0	0	0	0	N	0	0	0	0	0	0	0	0	0	0	0	0	0	0	0	0	0	0	0	0	0	0	0	0	0	0	0	0	0	0	0	0	0	0	0	0	0	0	0	0	0
Rana_zhenhaiensis	Rana zhenhaiensis	Anura	Ranidae	0	0	0	0	N	0	0	0	0	0	0	0	0	0	0	0	0	0	0	0	0	0	0	0	0	0	0	0	0	0	0	0	0	0	0	0	0	0	0	0	0	0	0	0	0	0
Rhacophorus_annamensis	Rhacophorus annamensis	Anura	Rhacophoridae	0	0	0	0	N	0	0	0	0	0	0	0	0	0	0	0	0	0	0	0	0	0	0	0	0	0	0	0	0	0	0	0	0	0	0	0	0	0	0	0	0	0	0	0	0	0
Rhacophorus_arboreus	Rhacophorus arboreus	Anura	Rhacophoridae	0	0	0	0	N	0	0	0	0	0	0	0	0	0	0	0	0	0	0	0	0	0	0	0	0	0	0	0	0	0	0	0	0	0	0	0	0	0	0	0	0	0	0	0	0	0
Rhacophorus_bipunctatus	Rhacophorus bipunctatus	Anura	Rhacophoridae	0	0	0	0	N	0	0	0	0	0	0	0	0	0	0	0	0	0	0	0	0	0	0	0	0	0	0	0	0	0	0	0	0	0	0	0	0	0	0	0	0	0	0	0	0	0
Rhacophorus_dennysi	Rhacophorus dennysi	Anura	Rhacophoridae	0	0	0	0	N	0	0	0	0	0	0	0	0	0	0	0	0	0	0	0	0	0	0	0	0	0	0	0	0	0	0	0	0	0	0	0	0	0	0	0	0	0	0	0	0	0
Rhacophorus_dugritei	Rhacophorus dugritei	Anura	Rhacophoridae	0	0	0	0	N	0	0	0	0	0	0	0	0	0	0	0	0	0	0	0	0	0	0	0	0	0	0	0	0	0	0	0	0	0	0	0	0	0	0	0	0	0	0	0	0	0
Rhacophorus_feae	Rhacophorus feae	Anura	Rhacophoridae	0	0	0	0	N	0	0	0	0	0	0	0	0	0	0	0	0	0	0	0	0	0	0	0	0	0	0	0	0	0	0	0	0	0	0	0	0	0	0	0	0	0	0	0	0	0
Rhacophorus_harrissoni	Rhacophorus harrissoni	Anura	Rhacophoridae	0	0	0	0	N	0	0	0	0	0	0	0	0	0	0	0	0	0	0	0	0	0	0	0	0	0	0	0	0	0	0	0	0	0	0	0	0	0	0	0	0	0	0	0	0	0
Rhacophorus_kio	Rhacophorus kio	Anura	Rhacophoridae	0	0	0	0	N	0	0	0	0	0	0	0	0	0	0	0	0	0	0	0	0	0	0	0	0	0	0	0	0	0	0	0	0	0	0	0	0	0	0	0	0	0	0	0	0	0
Rhacophorus_lateralis	Rhacophorus lateralis	Anura	Rhacophoridae	0	0	0	0	N	0	0	0	0	0	0	0	0	0	0	0	0	0	0	0	0	0	0	0	0	0	0	0	0	0	0	0	0	0	0	0	0	0	0	0	0	0	0	0	0	0
Rhacophorus_malabaricus	Rhacophorus malabaricus	Anura	Rhacophoridae	0	0	0	0	N	0	0	0	0	0	0	0	0	0	0	0	0	0	0	0	0	0	0	0	0	0	0	0	0	0	0	0	0	0	0	0	0	0	0	0	0	0	0	0	0	0
Rhacophorus_maximus	Rhacophorus maximus	Anura	Rhacophoridae	0	0	0	0	N	0	0	0	0	0	0	0	0	0	0	0	0	0	0	0	0	0	0	0	0	0	0	0	0	0	0	0	0	0	0	0	0	0	0	0	0	0	0	0	0	0
Rhacophorus_moltrechti	Rhacophorus moltrechti	Anura	Rhacophoridae	0	0	0	0	N	0	0	0	0	0	0	0	0	0	0	0	0	0	0	0	0	0	0	0	0	0	0	0	0	0	0	0	0	0	0	0	0	0	0	0	0	0	0	0	0	0
Rhacophorus_nigropunctatus	Rhacophorus nigropunctatus	Anura	Rhacophoridae	0	0	0	0	N	0	0	0	0	0	0	0	0	0	0	0	0	0	0	0	0	0	0	0	0	0	0	0	0	0	0	0	0	0	0	0	0	0	0	0	0	0	0	0	0	0
Rhacophorus_omeimontis	Rhacophorus omeimontis	Anura	Rhacophoridae	0	0	0	0	N	0	0	0	0	0	0	0	0	0	0	0	0	0	0	0	0	0	0	0	0	0	0	0	0	0	0	0	0	0	0	0	0	0	0	0	0	0	0	0	0	0
Rhacophorus_pardalis	Rhacophorus pardalis	Anura	Rhacophoridae	0	0	0	0	N	0	0	0	0	0	0	0	0	0	0	0	0	0	0	0	0	0	0	0	0	0	0	0	0	0	0	0	0	0	0	0	0	0	0	0	0	0	0	0	0	0
Rhacophorus_reinwardtii	Rhacophorus reinwardtii	Anura	Rhacophoridae	0	0	0	0	N	0	0	0	0	0	0	0	0	0	0	0	0	0	0	0	0	0	0	0	0	0	0	0	0	0	0	0	0	0	0	0	0	0	0	0	0	0	0	0	0	0
Rhacophorus_rhodopus	Rhacophorus rhodopus	Anura	Rhacophoridae	0	0	0	0	N	0	0	0	0	0	0	0	0	0	0	0	0	0	0	0	0	0	0	0	0	0	0	0	0	0	0	0	0	0	0	0	0	0	0	0	0	0	0	0	0	0
Rhacophorus_schlegelii	Rhacophorus schlegelii	Anura	Rhacophoridae	0	0	0	0	N	0	0	0	0	0	0	0	0	0	0	0	0	0	0	0	0	0	0	0	0	0	0	0	0	0	0	0	0	0	0	0	0	0	0	0	0	0	0	0	0	0
Rheobates_palmatus	Rheobates palmatus	Anura	Aromobatidae	EA,TT	M	1	0	N	1	1	1	1	0	0	0	1	1	0	0	0	1	1	0	1	1	0	0	0	0	0	0	0	0	0	0	0	0	0	0	0	0	1	1	0	0	0	0	0	0
Rheobatrachus_silus	Rheobatrachus silus	Anura	Myobatrachidae	EB,TB	F	0	1	N	1	1	0	0	1	1	0	0	0	1	0	0	0	0	0	0	0	0	0	0	0	1	0	1	1	0	1	0	0	0	0	0	0	0	0	0	1	0	1	0	0
Rhinoderma_darwinii	Rhinoderma darwinii	Anura	Rhinodermatidae	EA,TB	M	1	0	N	1	1	1	1	0	0	0	1	0	1	0	0	1	1	0	1	1	0	0	0	0	0	0	0	0	0	0	0	0	0	0	0	0	0	0	0	1	1	0	0	0
Rhinophrynus_dorsalis	Rhinophrynus dorsalis	Anura	Rhinophrynidae	0	0	0	0	N	0	0	0	0	0	0	0	0	0	0	0	0	0	0	0	0	0	0	0	0	0	0	0	0	0	0	0	0	0	0	0	0	0	0	0	0	0	0	0	0	0
Rhyacotriton_kezeri	Rhyacotriton kezeri	Caudata	Rhyacotritonidae	EA	F	0	1	N	1	0	0	0	1	0	0	1	0	0	0	0	1	0	1	1	0	1	0	0	0	0	0	0	0	0	0	0	0	0	0	0	0	0	0	0	0	0	0	0	0
Rhyacotriton_olympicus	Rhyacotriton olympicus	Caudata	Rhyacotritonidae	0	0	0	0	N	0	0	0	0	0	0	0	0	0	0	0	0	0	0	0	0	0	0	0	0	0	0	0	0	0	0	0	0	0	0	0	0	0	0	0	0	0	0	0	0	0
Sachatamia_albomaculata	Sachatamia albomaculata	Anura	Centrolenidae	0	0	0	0	N	0	0	0	0	0	0	0	0	0	0	0	0	0	0	0	0	0	0	0	0	0	0	0	0	0	0	0	0	0	0	0	0	0	0	0	0	0	0	0	0	0
Sachatamia_ilex	Sachatamia ilex	Anura	Centrolenidae	0	0	0	0	N	0	0	0	0	0	0	0	0	0	0	0	0	0	0	0	0	0	0	0	0	0	0	0	0	0	0	0	0	0	0	0	0	0	0	0	0	0	0	0	0	0
Sachatamia_punctulata	Sachatamia punctulata	Anura	Centrolenidae	0	0	0	0	N	0	0	0	0	0	0	0	0	0	0	0	0	0	0	0	0	0	0	0	0	0	0	0	0	0	0	0	0	0	0	0	0	0	0	0	0	0	0	0	0	0
Salamandra_algira	Salamandra algira	Caudata	Salamandridae	V	F	0	1	N	1	1	0	0	1	1	0	0	0	0	0	1	0	0	0	0	0	0	0	0	0	0	0	0	0	0	0	0	0	0	0	0	0	0	0	0	0	0	0	0	0
Salamandra_atra	Salamandra atra	Caudata	Salamandridae	V	F	0	1	N	1	1	0	0	1	1	0	0	0	0	0	1	0	0	0	0	0	0	0	0	0	0	0	0	0	0	0	0	0	0	0	0	0	0	0	0	0	0	0	0	0
Salamandra_corsica	Salamandra corsica	Caudata	Salamandridae	V	F	0	1	N	1	1	0	0	1	1	0	0	0	0	0	1	0	0	0	0	0	0	0	0	0	0	0	0	0	0	0	0	0	0	0	0	0	0	0	0	0	0	0	0	0
Salamandra_infraimmaculata	Salamandra infraimmaculata	Caudata	Salamandridae	V	F	0	1	N	1	1	0	0	1	1	0	0	0	0	0	1	0	0	0	0	0	0	0	0	0	0	0	0	0	0	0	0	0	0	0	0	0	0	0	0	0	0	0	0	0
Salamandra_lanzai	Salamandra lanzai	Caudata	Salamandridae	V	F	0	1	N	1	1	0	0	1	1	0	0	0	0	0	1	0	0	0	0	0	0	0	0	0	0	0	0	0	0	0	0	0	0	0	0	0	0	0	0	0	0	0	0	0
Salamandra_salamandra	Salamandra salamandra	Caudata	Salamandridae	V	F	0	1	N	1	1	0	0	1	1	0	0	0	0	0	1	0	0	0	0	0	0	0	0	0	0	0	0	0	0	0	0	0	0	0	0	0	0	0	0	0	0	0	0	0
Salamandrella_keyserlingii	Salamandrella keyserlingii	Caudata	Hynobiidae	0	0	0	0	N	0	0	0	0	0	0	0	0	0	0	0	0	0	0	0	0	0	0	0	0	0	0	0	0	0	0	0	0	0	0	0	0	0	0	0	0	0	0	0	0	0
Salamandrina_perspicillata	Salamandrina perspicillata	Caudata	Salamandridae	EA	F	0	1	N	1	0	0	0	1	0	0	1	0	0	0	0	1	0	1	1	0	1	0	0	0	0	0	0	0	0	0	0	0	0	0	0	0	0	0	0	0	0	0	0	0
Salamandrina_terdigitata	Salamandrina terdigitata	Caudata	Salamandridae	0	0	0	0	N	0	0	0	0	0	0	0	0	0	0	0	0	0	0	0	0	0	0	0	0	0	0	0	0	0	0	0	0	0	0	0	0	0	0	0	0	0	0	0	0	0
Scaphiophryne_calcarata	Scaphiophryne calcarata	Anura	Microhylidae	0	0	0	0	N	0	0	0	0	0	0	0	0	0	0	0	0	0	0	0	0	0	0	0	0	0	0	0	0	0	0	0	0	0	0	0	0	0	0	0	0	0	0	0	0	0
Scaphiophryne_gottlebei	Scaphiophryne gottlebei	Anura	Microhylidae	0	0	0	0	N	0	0	0	0	0	0	0	0	0	0	0	0	0	0	0	0	0	0	0	0	0	0	0	0	0	0	0	0	0	0	0	0	0	0	0	0	0	0	0	0	0
Scaphiophryne_marmorata	Scaphiophryne marmorata	Anura	Microhylidae	0	0	0	0	N	0	0	0	0	0	0	0	0	0	0	0	0	0	0	0	0	0	0	0	0	0	0	0	0	0	0	0	0	0	0	0	0	0	0	0	0	0	0	0	0	0
Scaphiophryne_menabensis	Scaphiophryne menabensis	Anura	Microhylidae	0	0	0	0	N	0	0	0	0	0	0	0	0	0	0	0	0	0	0	0	0	0	0	0	0	0	0	0	0	0	0	0	0	0	0	0	0	0	0	0	0	0	0	0	0	0
Scaphiopus_couchii	Scaphiopus couchii	Anura	Scaphiopodidae	0	0	0	0	N	0	0	0	0	0	0	0	0	0	0	0	0	0	0	0	0	0	0	0	0	0	0	0	0	0	0	0	0	0	0	0	0	0	0	0	0	0	0	0	0	0
Scaphiopus_holbrookii	Scaphiopus holbrookii	Anura	Scaphiopodidae	0	0	0	0	N	0	0	0	0	0	0	0	0	0	0	0	0	0	0	0	0	0	0	0	0	0	0	0	0	0	0	0	0	0	0	0	0	0	0	0	0	0	0	0	0	0
Scaphiopus_hurterii	Scaphiopus hurterii	Anura	Scaphiopodidae	0	0	0	0	N	0	0	0	0	0	0	0	0	0	0	0	0	0	0	0	0	0	0	0	0	0	0	0	0	0	0	0	0	0	0	0	0	0	0	0	0	0	0	0	0	0
Scarthyla_goinorum	Scarthyla goinorum	Anura	Hylidae	0	0	0	0	N	0	0	0	0	0	0	0	0	0	0	0	0	0	0	0	0	0	0	0	0	0	0	0	0	0	0	0	0	0	0	0	0	0	0	0	0	0	0	0	0	0
Schismaderma_carens	Schismaderma carens	Anura	Bufonidae	0	0	0	0	N	0	0	0	0	0	0	0	0	0	0	0	0	0	0	0	0	0	0	0	0	0	0	0	0	0	0	0	0	0	0	0	0	0	0	0	0	0	0	0	0	0
Schistometopum_gregorii	Schistometopum gregorii	Gymnophiona	Dermophiidae	V	F	0	1	N	1	1	0	0	1	1	0	0	0	0	0	1	0	0	0	0	0	0	0	0	0	0	0	0	0	0	0	0	0	0	0	0	0	0	0	0	0	0	0	0	0
Schistometopum_thomense	Schistometopum thomense	Gymnophiona	Dermophiidae	V	F	0	1	N	1	1	0	0	1	1	0	0	0	0	0	1	0	0	0	0	0	0	0	0	0	0	0	0	0	0	0	0	0	0	0	0	0	0	0	0	0	0	0	0	0
Scinax_acuminatus	Scinax acuminatus	Anura	Hylidae	0	0	0	0	N	0	0	0	0	0	0	0	0	0	0	0	0	0	0	0	0	0	0	0	0	0	0	0	0	0	0	0	0	0	0	0	0	0	0	0	0	0	0	0	0	0
Scinax_berthae	Ololygon berthae	Anura	Hylidae	0	0	0	0	N	0	0	0	0	0	0	0	0	0	0	0	0	0	0	0	0	0	0	0	0	0	0	0	0	0	0	0	0	0	0	0	0	0	0	0	0	0	0	0	0	0
Scinax_boesemani	Scinax boesemani	Anura	Hylidae	0	0	0	0	N	0	0	0	0	0	0	0	0	0	0	0	0	0	0	0	0	0	0	0	0	0	0	0	0	0	0	0	0	0	0	0	0	0	0	0	0	0	0	0	0	0
Scinax_boulengeri	Scinax boulengeri	Anura	Hylidae	0	0	0	0	N	0	0	0	0	0	0	0	0	0	0	0	0	0	0	0	0	0	0	0	0	0	0	0	0	0	0	0	0	0	0	0	0	0	0	0	0	0	0	0	0	0
Scinax_catharinae	Ololygon catharinae	Anura	Hylidae	0	0	0	0	N	0	0	0	0	0	0	0	0	0	0	0	0	0	0	0	0	0	0	0	0	0	0	0	0	0	0	0	0	0	0	0	0	0	0	0	0	0	0	0	0	0
Scinax_crospedospilus	Scinax crospedospilus	Anura	Hylidae	0	0	0	0	N	0	0	0	0	0	0	0	0	0	0	0	0	0	0	0	0	0	0	0	0	0	0	0	0	0	0	0	0	0	0	0	0	0	0	0	0	0	0	0	0	0
Scinax_cruentommus	Scinax cruentomma	Anura	Hylidae	0	0	0	0	N	0	0	0	0	0	0	0	0	0	0	0	0	0	0	0	0	0	0	0	0	0	0	0	0	0	0	0	0	0	0	0	0	0	0	0	0	0	0	0	0	0
Scinax_elaeochroa	Scinax elaeochroa	Anura	Hylidae	0	0	0	0	N	0	0	0	0	0	0	0	0	0	0	0	0	0	0	0	0	0	0	0	0	0	0	0	0	0	0	0	0	0	0	0	0	0	0	0	0	0	0	0	0	0
Scinax_fuscovarius	Scinax fuscovarius	Anura	Hylidae	0	0	0	0	N	0	0	0	0	0	0	0	0	0	0	0	0	0	0	0	0	0	0	0	0	0	0	0	0	0	0	0	0	0	0	0	0	0	0	0	0	0	0	0	0	0
Scinax_garbei	Scinax garbei	Anura	Hylidae	0	0	0	0	N	0	0	0	0	0	0	0	0	0	0	0	0	0	0	0	0	0	0	0	0	0	0	0	0	0	0	0	0	0	0	0	0	0	0	0	0	0	0	0	0	0
Scinax_nasicus	Scinax nasicus	Anura	Hylidae	0	0	0	0	N	0	0	0	0	0	0	0	0	0	0	0	0	0	0	0	0	0	0	0	0	0	0	0	0	0	0	0	0	0	0	0	0	0	0	0	0	0	0	0	0	0
Scinax_nebulosus	Scinax nebulosus	Anura	Hylidae	0	0	0	0	N	0	0	0	0	0	0	0	0	0	0	0	0	0	0	0	0	0	0	0	0	0	0	0	0	0	0	0	0	0	0	0	0	0	0	0	0	0	0	0	0	0
Scinax_perpusillus	Ololygon perpusilla	Anura	Hylidae	0	0	0	0	N	0	0	0	0	0	0	0	0	0	0	0	0	0	0	0	0	0	0	0	0	0	0	0	0	0	0	0	0	0	0	0	0	0	0	0	0	0	0	0	0	0
Scinax_ruber	Scinax ruber	Anura	Hylidae	0	0	0	0	N	0	0	0	0	0	0	0	0	0	0	0	0	0	0	0	0	0	0	0	0	0	0	0	0	0	0	0	0	0	0	0	0	0	0	0	0	0	0	0	0	0
Scinax_squalirostris	Scinax squalirostris	Anura	Hylidae	0	0	0	0	N	0	0	0	0	0	0	0	0	0	0	0	0	0	0	0	0	0	0	0	0	0	0	0	0	0	0	0	0	0	0	0	0	0	0	0	0	0	0	0	0	0
Scinax_staufferi	Scinax staufferi	Anura	Hylidae	0	0	0	0	N	0	0	0	0	0	0	0	0	0	0	0	0	0	0	0	0	0	0	0	0	0	0	0	0	0	0	0	0	0	0	0	0	0	0	0	0	0	0	0	0	0
Scinax_x-signatus	Scinax x-signatus	Anura	Hylidae	0	0	0	0	N	0	0	0	0	0	0	0	0	0	0	0	0	0	0	0	0	0	0	0	0	0	0	0	0	0	0	0	0	0	0	0	0	0	0	0	0	0	0	0	0	0
Scotobleps_gabonicus	Scotobleps gabonicus	Anura	Arthroleptidae	0	0	0	0	N	0	0	0	0	0	0	0	0	0	0	0	0	0	0	0	0	0	0	0	0	0	0	0	0	0	0	0	0	0	0	0	0	0	0	0	0	0	0	0	0	0
Scutiger_chintingensis	Scutiger chintingensis	Anura	Megophryidae	0	0	0	0	N	0	0	0	0	0	0	0	0	0	0	0	0	0	0	0	0	0	0	0	0	0	0	0	0	0	0	0	0	0	0	0	0	0	0	0	0	0	0	0	0	0
Scutiger_glandulatus	Scutiger glandulatus	Anura	Megophryidae	0	0	0	0	N	0	0	0	0	0	0	0	0	0	0	0	0	0	0	0	0	0	0	0	0	0	0	0	0	0	0	0	0	0	0	0	0	0	0	0	0	0	0	0	0	0
Scutiger_tuberculatus	Scutiger tuberculatus	Anura	Megophryidae	0	0	0	0	N	0	0	0	0	0	0	0	0	0	0	0	0	0	0	0	0	0	0	0	0	0	0	0	0	0	0	0	0	0	0	0	0	0	0	0	0	0	0	0	0	0
Scythrophrys_sawayae	Scythrophrys sawayae	Anura	Leptodactylidae	0	0	0	0	N	0	0	0	0	0	0	0	0	0	0	0	0	0	0	0	0	0	0	0	0	0	0	0	0	0	0	0	0	0	0	0	0	0	0	0	0	0	0	0	0	0
Sechellophryne_gardineri	Sechellophryne gardineri	Anura	Sooglossidae	EA	F	0	1	N	1	1	0	0	1	1	0	1	0	0	0	0	1	0	1	0	0	0	1	0	1	0	0	0	0	0	0	0	0	0	0	0	0	0	0	0	0	0	0	0	0
Semnodactylus_wealii	Semnodactylus wealii	Anura	Hyperoliidae	0	0	0	0	N	0	0	0	0	0	0	0	0	0	0	0	0	0	0	0	0	0	0	0	0	0	0	0	0	0	0	0	0	0	0	0	0	0	0	0	0	0	0	0	0	0
Silurana_tropicalis	Xenopus tropicalis	Anura	Pipidae	0	0	0	0	N	0	0	0	0	0	0	0	0	0	0	0	0	0	0	0	0	0	0	0	0	0	0	0	0	0	0	0	0	0	0	0	0	0	0	0	0	0	0	0	0	0
Siphonops_annulatus	Siphonops annulatus	Gymnophiona	Siphonopidae	EA,JA,JF	F	0	1	N	1	1	0	0	1	1	1	1	0	0	1	0	1	0	1	0	0	0	1	0	1	0	0	0	0	0	0	0	0	0	0	0	0	0	0	0	0	0	0	0	0
Siphonops_paulensis	Siphonops paulensis	Gymnophiona	Siphonopidae	EA,JA,JF	F	0	1	N	1	1	0	0	1	1	1	1	0	0	1	0	1	0	1	0	0	0	1	0	1	0	0	0	0	0	0	0	0	0	0	0	0	0	0	0	0	0	0	0	0
Siren_intermedia	Siren intermedia	Caudata	Sirenidae	EA,TA	M	1	0	N	1	1	1	1	0	0	0	1	0	0	0	0	1	1	0	1	1	0	0	0	0	0	0	0	0	0	0	0	0	0	1	1	0	0	0	0	0	0	0	0	0
Siren_lacertina	Siren lacertina	Caudata	Sirenidae	EA	F	0	1	N	1	0	0	0	1	0	0	1	0	0	0	0	1	0	1	1	0	1	0	0	0	0	0	0	0	0	0	0	0	0	0	0	0	0	0	0	0	0	0	0	0
Smilisca_baudinii	Smilisca baudinii	Anura	Hylidae	0	0	0	0	N	0	0	0	0	0	0	0	0	0	0	0	0	0	0	0	0	0	0	0	0	0	0	0	0	0	0	0	0	0	0	0	0	0	0	0	0	0	0	0	0	0
Smilisca_cyanosticta	Smilisca cyanosticta	Anura	Hylidae	0	0	0	0	N	0	0	0	0	0	0	0	0	0	0	0	0	0	0	0	0	0	0	0	0	0	0	0	0	0	0	0	0	0	0	0	0	0	0	0	0	0	0	0	0	0
Smilisca_fodiens	Smilisca fodiens	Anura	Hylidae	0	0	0	0	N	0	0	0	0	0	0	0	0	0	0	0	0	0	0	0	0	0	0	0	0	0	0	0	0	0	0	0	0	0	0	0	0	0	0	0	0	0	0	0	0	0
Smilisca_phaeota	Smilisca phaeota	Anura	Hylidae	0	0	0	0	N	0	0	0	0	0	0	0	0	0	0	0	0	0	0	0	0	0	0	0	0	0	0	0	0	0	0	0	0	0	0	0	0	0	0	0	0	0	0	0	0	0
Smilisca_puma	Smilisca puma	Anura	Hylidae	0	0	0	0	N	0	0	0	0	0	0	0	0	0	0	0	0	0	0	0	0	0	0	0	0	0	0	0	0	0	0	0	0	0	0	0	0	0	0	0	0	0	0	0	0	0
Smilisca_sila	Smilisca sila	Anura	Hylidae	0	0	0	0	N	0	0	0	0	0	0	0	0	0	0	0	0	0	0	0	0	0	0	0	0	0	0	0	0	0	0	0	0	0	0	0	0	0	0	0	0	0	0	0	0	0
Smilisca_sordida	Smilisca sordida	Anura	Hylidae	0	0	0	0	N	0	0	0	0	0	0	0	0	0	0	0	0	0	0	0	0	0	0	0	0	0	0	0	0	0	0	0	0	0	0	0	0	0	0	0	0	0	0	0	0	0
Sooglossus_sechellensis	Sooglossus sechellensis	Anura	Sooglossidae	EA,TB,JT	F	0	1	N	1	1	0	0	1	1	1	1	0	1	0	0	1	0	1	1	0	1	0	0	0	0	0	0	0	0	0	0	0	0	0	0	0	0	0	0	1	0	1	0	0
Spea_bombifrons	Spea bombifrons	Anura	Scaphiopodidae	0	0	0	0	N	0	0	0	0	0	0	0	0	0	0	0	0	0	0	0	0	0	0	0	0	0	0	0	0	0	0	0	0	0	0	0	0	0	0	0	0	0	0	0	0	0
Spea_hammondii	Spea hammondii	Anura	Scaphiopodidae	0	0	0	0	N	0	0	0	0	0	0	0	0	0	0	0	0	0	0	0	0	0	0	0	0	0	0	0	0	0	0	0	0	0	0	0	0	0	0	0	0	0	0	0	0	0
Spea_intermontana	Spea intermontana	Anura	Scaphiopodidae	0	0	0	0	N	0	0	0	0	0	0	0	0	0	0	0	0	0	0	0	0	0	0	0	0	0	0	0	0	0	0	0	0	0	0	0	0	0	0	0	0	0	0	0	0	0
Spea_multiplicata	Spea multiplicata	Anura	Scaphiopodidae	0	0	0	0	N	0	0	0	0	0	0	0	0	0	0	0	0	0	0	0	0	0	0	0	0	0	0	0	0	0	0	0	0	0	0	0	0	0	0	0	0	0	0	0	0	0
Sphaenorhynchus_dorisae	Sphaenorhynchus dorisae	Anura	Hylidae	0	0	0	0	N	0	0	0	0	0	0	0	0	0	0	0	0	0	0	0	0	0	0	0	0	0	0	0	0	0	0	0	0	0	0	0	0	0	0	0	0	0	0	0	0	0
Sphaenorhynchus_lacteus	Sphaenorhynchus lacteus	Anura	Hylidae	0	0	0	0	N	0	0	0	0	0	0	0	0	0	0	0	0	0	0	0	0	0	0	0	0	0	0	0	0	0	0	0	0	0	0	0	0	0	0	0	0	0	0	0	0	0
Sphaerotheca_breviceps	Sphaerotheca breviceps	Anura	Dicroglossidae	0	0	0	0	N	0	0	0	0	0	0	0	0	0	0	0	0	0	0	0	0	0	0	0	0	0	0	0	0	0	0	0	0	0	0	0	0	0	0	0	0	0	0	0	0	0
Sphenophryne_cornuta	Sphenophryne cornuta	Anura	Microhylidae	EA,JT	M	1	0	N	1	1	1	1	0	0	1	1	1	0	0	0	1	1	0	0	0	0	1	1	0	0	0	0	0	0	0	0	0	0	0	0	0	0	0	0	0	0	0	0	0
Spicospina_flammocaerulea	Spicospina flammocaerulea	Anura	Myobatrachidae	0	0	0	0	N	0	0	0	0	0	0	0	0	0	0	0	0	0	0	0	0	0	0	0	0	0	0	0	0	0	0	0	0	0	0	0	0	0	0	0	0	0	0	0	0	0
Staurois_natator	Staurois natator	Anura	Ranidae	0	0	0	0	N	0	0	0	0	0	0	0	0	0	0	0	0	0	0	0	0	0	0	0	0	0	0	0	0	0	0	0	0	0	0	0	0	0	0	0	0	0	0	0	0	0
Stefania_coxi	Stefania coxi	Anura	Hemiphractidae	EB,JT	F	0	1	N	1	1	0	0	1	1	1	0	0	1	0	0	0	0	0	0	0	0	0	0	0	1	0	1	0	0	0	1	0	1	0	0	0	0	0	0	0	0	0	0	0
Stefania_evansi	Stefania evansi	Anura	Hemiphractidae	EB,JT	F	0	1	N	1	1	0	0	1	1	1	0	0	1	0	0	0	0	0	0	0	0	0	0	0	1	0	1	0	0	0	1	0	1	0	0	0	0	0	0	0	0	0	0	0
Stefania_ginesi	Stefania ginesi	Anura	Hemiphractidae	EB,JT	F	0	1	N	1	1	0	0	1	1	1	0	0	1	0	0	0	0	0	0	0	0	0	0	0	1	0	1	0	0	0	1	0	1	0	0	0	0	0	0	0	0	0	0	0
Stefania_scalae	Stefania scalae	Anura	Hemiphractidae	EB,JT	F	0	1	N	1	1	0	0	1	1	1	0	0	1	0	0	0	0	0	0	0	0	0	0	0	1	0	1	0	0	0	1	0	1	0	0	0	0	0	0	0	0	0	0	0
Stephopaedes_anotis	Mertensophryne anotis	Anura	Bufonidae	0	0	0	0	N	0	0	0	0	0	0	0	0	0	0	0	0	0	0	0	0	0	0	0	0	0	0	0	0	0	0	0	0	0	0	0	0	0	0	0	0	0	0	0	0	0
Stereochilus_marginatus	Stereochilus marginatus	Caudata	Plethodontidae	EA	F	0	1	N	1	0	0	0	1	0	0	1	0	0	0	0	1	0	1	1	0	1	0	0	0	0	0	0	0	0	0	0	0	0	0	0	0	0	0	0	0	0	0	0	0
Strabomantis_anomalus	Strabomantis anomalus	Anura	Craugastoridae	EA	F	0	1	N	1	1	0	0	1	1	0	1	0	0	0	0	1	0	1	0	0	0	1	0	1	0	0	0	0	0	0	0	0	0	0	0	0	0	0	0	0	0	0	0	0
Strabomantis_biporcatus	Strabomantis biporcatus	Anura	Craugastoridae	EA	F	0	1	N	1	1	0	0	1	1	0	1	0	0	0	0	1	0	1	0	0	0	1	0	1	0	0	0	0	0	0	0	0	0	0	0	0	0	0	0	0	0	0	0	0
Strabomantis_sulcatus	Strabomantis sulcatus	Anura	Craugastoridae	0	0	0	0	N	0	0	0	0	0	0	0	0	0	0	0	0	0	0	0	0	0	0	0	0	0	0	0	0	0	0	0	0	0	0	0	0	0	0	0	0	0	0	0	0	0
Strongylopus_fasciatus	Strongylopus fasciatus	Anura	Pyxicephalidae	0	0	0	0	N	0	0	0	0	0	0	0	0	0	0	0	0	0	0	0	0	0	0	0	0	0	0	0	0	0	0	0	0	0	0	0	0	0	0	0	0	0	0	0	0	0
Strongylopus_grayii	Strongylopus grayii	Anura	Pyxicephalidae	0	0	0	0	N	0	0	0	0	0	0	0	0	0	0	0	0	0	0	0	0	0	0	0	0	0	0	0	0	0	0	0	0	0	0	0	0	0	0	0	0	0	0	0	0	0
Stumpffia_grandis	Rhombophryne grandis	Anura	Microhylidae	0	0	0	0	N	0	0	0	0	0	0	0	0	0	0	0	0	0	0	0	0	0	0	0	0	0	0	0	0	0	0	0	0	0	0	0	0	0	0	0	0	0	0	0	0	0
Stumpffia_psologlossa	Rhombophryne psologlossa	Anura	Microhylidae	0	0	0	0	N	0	0	0	0	0	0	0	0	0	0	0	0	0	0	0	0	0	0	0	0	0	0	0	0	0	0	0	0	0	0	0	0	0	0	0	0	0	0	0	0	0
Synapturanus_mirandaribeiroi	Synapturanus mirandaribeiroi	Anura	Microhylidae	EA	M	1	0	N	1	0	1	0	0	0	0	1	0	0	0	0	1	1	0	1	1	0	0	0	0	0	0	0	0	0	0	0	0	0	0	0	0	0	0	0	0	0	0	0	0
Tachycnemis_seychellensis	Tachycnemis seychellensis	Anura	Hyperoliidae	0	0	0	0	N	0	0	0	0	0	0	0	0	0	0	0	0	0	0	0	0	0	0	0	0	0	0	0	0	0	0	0	0	0	0	0	0	0	0	0	0	0	0	0	0	0
Taricha_granulosa	Taricha granulosa	Caudata	Salamandridae	0	0	0	0	N	0	0	0	0	0	0	0	0	0	0	0	0	0	0	0	0	0	0	0	0	0	0	0	0	0	0	0	0	0	0	0	0	0	0	0	0	0	0	0	0	0
Taricha_rivularis	Taricha rivularis	Caudata	Salamandridae	0	0	0	0	N	0	0	0	0	0	0	0	0	0	0	0	0	0	0	0	0	0	0	0	0	0	0	0	0	0	0	0	0	0	0	0	0	0	0	0	0	0	0	0	0	0
Taricha_torosa	Taricha torosa	Caudata	Salamandridae	0	0	0	0	N	0	0	0	0	0	0	0	0	0	0	0	0	0	0	0	0	0	0	0	0	0	0	0	0	0	0	0	0	0	0	0	0	0	0	0	0	0	0	0	0	0
Taudactylus_acutirostris	Taudactylus acutirostris	Anura	Myobatrachidae	0	0	0	0	N	0	0	0	0	0	0	0	0	0	0	0	0	0	0	0	0	0	0	0	0	0	0	0	0	0	0	0	0	0	0	0	0	0	0	0	0	0	0	0	0	0
Tepuihyla_edelcae	Tepuihyla edelcae	Anura	Hylidae	0	0	0	0	N	0	0	0	0	0	0	0	0	0	0	0	0	0	0	0	0	0	0	0	0	0	0	0	0	0	0	0	0	0	0	0	0	0	0	0	0	0	0	0	0	0
Teratohyla_midas	Teratohyla midas	Anura	Centrolenidae	0	0	0	0	N	0	0	0	0	0	0	0	0	0	0	0	0	0	0	0	0	0	0	0	0	0	0	0	0	0	0	0	0	0	0	0	0	0	0	0	0	0	0	0	0	0
Teratohyla_pulverata	Teratohyla pulverata	Anura	Centrolenidae	0	0	0	0	N	0	0	0	0	0	0	0	0	0	0	0	0	0	0	0	0	0	0	0	0	0	0	0	0	0	0	0	0	0	0	0	0	0	0	0	0	0	0	0	0	0
Teratohyla_spinosa	Teratohyla spinosa	Anura	Centrolenidae	0	0	0	0	N	0	0	0	0	0	0	0	0	0	0	0	0	0	0	0	0	0	0	0	0	0	0	0	0	0	0	0	0	0	0	0	0	0	0	0	0	0	0	0	0	0
Theloderma_stellatum	Theloderma stellatum	Anura	Rhacophoridae	0	0	0	0	N	0	0	0	0	0	0	0	0	0	0	0	0	0	0	0	0	0	0	0	0	0	0	0	0	0	0	0	0	0	0	0	0	0	0	0	0	0	0	0	0	0
Thoropa_miliaris	Thoropa miliaris	Anura	Cycloramphidae	EA	M	1	0	N	1	0	1	0	0	0	0	1	0	0	0	0	1	1	0	1	1	0	0	0	0	0	0	0	0	0	0	0	0	0	0	0	0	0	0	0	0	0	0	0	0
Thoropa_taophora	Thoropa taophora	Anura	Cycloramphidae	EA	M	1	0	N	1	0	1	0	0	0	0	1	0	0	0	0	1	1	0	1	1	0	0	0	0	0	0	0	0	0	0	0	0	0	0	0	0	0	0	0	0	0	0	0	0
Tlalocohyla_loquax	Tlalocohyla loquax	Anura	Hylidae	0	0	0	0	N	0	0	0	0	0	0	0	0	0	0	0	0	0	0	0	0	0	0	0	0	0	0	0	0	0	0	0	0	0	0	0	0	0	0	0	0	0	0	0	0	0
Tlalocohyla_picta	Tlalocohyla picta	Anura	Hylidae	0	0	0	0	N	0	0	0	0	0	0	0	0	0	0	0	0	0	0	0	0	0	0	0	0	0	0	0	0	0	0	0	0	0	0	0	0	0	0	0	0	0	0	0	0	0
Tlalocohyla_smithii	Tlalocohyla smithii	Anura	Hylidae	0	0	0	0	N	0	0	0	0	0	0	0	0	0	0	0	0	0	0	0	0	0	0	0	0	0	0	0	0	0	0	0	0	0	0	0	0	0	0	0	0	0	0	0	0	0
Tomopterna_cryptotis	Tomopterna cryptotis	Anura	Pyxicephalidae	0	0	0	0	N	0	0	0	0	0	0	0	0	0	0	0	0	0	0	0	0	0	0	0	0	0	0	0	0	0	0	0	0	0	0	0	0	0	0	0	0	0	0	0	0	0
Tomopterna_delalandii	Tomopterna delalandii	Anura	Pyxicephalidae	0	0	0	0	N	0	0	0	0	0	0	0	0	0	0	0	0	0	0	0	0	0	0	0	0	0	0	0	0	0	0	0	0	0	0	0	0	0	0	0	0	0	0	0	0	0
Tomopterna_krugerensis	Tomopterna krugerensis	Anura	Pyxicephalidae	0	0	0	0	N	0	0	0	0	0	0	0	0	0	0	0	0	0	0	0	0	0	0	0	0	0	0	0	0	0	0	0	0	0	0	0	0	0	0	0	0	0	0	0	0	0
Tomopterna_marmorata	Tomopterna marmorata	Anura	Pyxicephalidae	0	0	0	0	N	0	0	0	0	0	0	0	0	0	0	0	0	0	0	0	0	0	0	0	0	0	0	0	0	0	0	0	0	0	0	0	0	0	0	0	0	0	0	0	0	0
Tomopterna_natalensis	Tomopterna natalensis	Anura	Pyxicephalidae	0	0	0	0	N	0	0	0	0	0	0	0	0	0	0	0	0	0	0	0	0	0	0	0	0	0	0	0	0	0	0	0	0	0	0	0	0	0	0	0	0	0	0	0	0	0
Trachycephalus_coriaceus	Trachycephalus coriaceus	Anura	Hylidae	0	0	0	0	N	0	0	0	0	0	0	0	0	0	0	0	0	0	0	0	0	0	0	0	0	0	0	0	0	0	0	0	0	0	0	0	0	0	0	0	0	0	0	0	0	0
Trachycephalus_hadroceps	Trachycephalus hadroceps	Anura	Hylidae	TF	F	0	1	N	0	1	0	0	0	1	0	0	0	0	1	0	0	0	0	0	0	0	0	0	0	0	0	0	0	0	0	0	0	0	0	0	0	0	0	0	0	0	0	1	0
Trachycephalus_mesophaeus	Trachycephalus mesophaeus	Anura	Hylidae	0	0	0	0	N	0	0	0	0	0	0	0	0	0	0	0	0	0	0	0	0	0	0	0	0	0	0	0	0	0	0	0	0	0	0	0	0	0	0	0	0	0	0	0	0	0
Trachycephalus_nigromaculatus	Trachycephalus nigromaculatus	Anura	Hylidae	0	0	0	0	N	0	0	0	0	0	0	0	0	0	0	0	0	0	0	0	0	0	0	0	0	0	0	0	0	0	0	0	0	0	0	0	0	0	0	0	0	0	0	0	0	0
Trachycephalus_venulosus	Trachycephalus typhonius	Anura	Hylidae	0	0	0	0	N	0	0	0	0	0	0	0	0	0	0	0	0	0	0	0	0	0	0	0	0	0	0	0	0	0	0	0	0	0	0	0	0	0	0	0	0	0	0	0	0	0
Trichobatrachus_robustus	Trichobatrachus robustus	Anura	Arthroleptidae	EA	M	1	0	N	1	0	1	0	0	0	0	1	0	0	0	0	1	1	0	1	1	0	0	0	0	0	0	0	0	0	0	0	0	0	0	0	0	0	0	0	0	0	0	0	0
Triprion_petasatus	Triprion petasatus	Anura	Hylidae	0	0	0	0	N	0	0	0	0	0	0	0	0	0	0	0	0	0	0	0	0	0	0	0	0	0	0	0	0	0	0	0	0	0	0	0	0	0	0	0	0	0	0	0	0	0
Triturus_carnifex	Triturus carnifex	Caudata	Salamandridae	0	0	0	0	N	0	0	0	0	0	0	0	0	0	0	0	0	0	0	0	0	0	0	0	0	0	0	0	0	0	0	0	0	0	0	0	0	0	0	0	0	0	0	0	0	0
Triturus_cristatus	Triturus cristatus	Caudata	Salamandridae	0	0	0	0	N	0	0	0	0	0	0	0	0	0	0	0	0	0	0	0	0	0	0	0	0	0	0	0	0	0	0	0	0	0	0	0	0	0	0	0	0	0	0	0	0	0
Triturus_marmoratus	Triturus marmoratus	Caudata	Salamandridae	0	0	0	0	N	0	0	0	0	0	0	0	0	0	0	0	0	0	0	0	0	0	0	0	0	0	0	0	0	0	0	0	0	0	0	0	0	0	0	0	0	0	0	0	0	0
Triturus_pygmaeus	Triturus pygmaeus	Caudata	Salamandridae	0	0	0	0	N	0	0	0	0	0	0	0	0	0	0	0	0	0	0	0	0	0	0	0	0	0	0	0	0	0	0	0	0	0	0	0	0	0	0	0	0	0	0	0	0	0
Tylototriton_verrucosus	Tylototriton verrucosus	Caudata	Salamandridae	EA	F	0	1	N	1	0	0	0	1	0	0	1	0	0	0	0	1	0	1	1	0	1	0	0	0	0	0	0	0	0	0	0	0	0	0	0	0	0	0	0	0	0	0	0	0
Typhlonectes_natans	Typhlonectes natans	Gymnophiona	Typhlonectidae	V	F	0	1	N	1	1	0	0	1	1	0	0	0	0	0	1	0	0	0	0	0	0	0	0	0	0	0	0	0	0	0	0	0	0	0	0	0	0	0	0	0	0	0	0	0
Uperodon_systoma	Uperodon systoma	Anura	Microhylidae	0	0	0	0	N	0	0	0	0	0	0	0	0	0	0	0	0	0	0	0	0	0	0	0	0	0	0	0	0	0	0	0	0	0	0	0	0	0	0	0	0	0	0	0	0	0
Uperoleia_crassa	Uperoleia crassa	Anura	Myobatrachidae	0	0	0	0	N	0	0	0	0	0	0	0	0	0	0	0	0	0	0	0	0	0	0	0	0	0	0	0	0	0	0	0	0	0	0	0	0	0	0	0	0	0	0	0	0	0
Uperoleia_laevigata	Uperoleia laevigata	Anura	Myobatrachidae	0	0	0	0	N	0	0	0	0	0	0	0	0	0	0	0	0	0	0	0	0	0	0	0	0	0	0	0	0	0	0	0	0	0	0	0	0	0	0	0	0	0	0	0	0	0
Uperoleia_rugosa	Uperoleia rugosa	Anura	Myobatrachidae	0	0	0	0	N	0	0	0	0	0	0	0	0	0	0	0	0	0	0	0	0	0	0	0	0	0	0	0	0	0	0	0	0	0	0	0	0	0	0	0	0	0	0	0	0	0
Vitreorana_eurygnatha	Vitreorana eurygnatha	Anura	Centrolenidae	0	0	0	0	N	0	0	0	0	0	0	0	0	0	0	0	0	0	0	0	0	0	0	0	0	0	0	0	0	0	0	0	0	0	0	0	0	0	0	0	0	0	0	0	0	0
Vitreorana_oyampiensis	Vitreorana ritae	Anura	Centrolenidae	0	0	0	0	N	0	0	0	0	0	0	0	0	0	0	0	0	0	0	0	0	0	0	0	0	0	0	0	0	0	0	0	0	0	0	0	0	0	0	0	0	0	0	0	0	0
Xenohyla_truncata	Xenohyla truncata	Anura	Hylidae	0	0	0	0	N	0	0	0	0	0	0	0	0	0	0	0	0	0	0	0	0	0	0	0	0	0	0	0	0	0	0	0	0	0	0	0	0	0	0	0	0	0	0	0	0	0
Xenophrys_omeimontis	Megophrys omeimontis	Anura	Megophryidae	0	0	0	0	N	0	0	0	0	0	0	0	0	0	0	0	0	0	0	0	0	0	0	0	0	0	0	0	0	0	0	0	0	0	0	0	0	0	0	0	0	0	0	0	0	0
Xenopus_borealis	Xenopus borealis	Anura	Pipidae	0	0	0	0	N	0	0	0	0	0	0	0	0	0	0	0	0	0	0	0	0	0	0	0	0	0	0	0	0	0	0	0	0	0	0	0	0	0	0	0	0	0	0	0	0	0
Xenopus_laevis	Xenopus laevis	Anura	Pipidae	0	0	0	0	N	0	0	0	0	0	0	0	0	0	0	0	0	0	0	0	0	0	0	0	0	0	0	0	0	0	0	0	0	0	0	0	0	0	0	0	0	0	0	0	0	0
Xenopus_longipes	Xenopus longipes	Anura	Pipidae	0	0	0	0	N	0	0	0	0	0	0	0	0	0	0	0	0	0	0	0	0	0	0	0	0	0	0	0	0	0	0	0	0	0	0	0	0	0	0	0	0	0	0	0	0	0
Xenopus_muelleri	Xenopus muelleri	Anura	Pipidae	0	0	0	0	N	0	0	0	0	0	0	0	0	0	0	0	0	0	0	0	0	0	0	0	0	0	0	0	0	0	0	0	0	0	0	0	0	0	0	0	0	0	0	0	0	0
Xenopus_wittei	Xenopus wittei	Anura	Pipidae	0	0	0	0	N	0	0	0	0	0	0	0	0	0	0	0	0	0	0	0	0	0	0	0	0	0	0	0	0	0	0	0	0	0	0	0	0	0	0	0	0	0	0	0	0	0
Zachaenus_parvulus	Zachaenus parvulus	Anura	Cycloramphidae	EA	F	0	1	N	1	0	0	0	1	0	0	1	0	0	0	0	1	0	1	1	0	1	0	0	0	0	0	0	0	0	0	0	0	0	0	0	0	0	0	0	0	0	0	0	0
[truncated: 18 more columns]

## Sheet: README
Column_name	Character_scoring	Description
Species_Pyron_2014	Genus_species	The Genus and Species within Class Amphibia. Exactly as spelled in Pyron (2014) timetree.
Frost_6.0_name	Genus_species	The Genus and Species within Class Amphibia. Updated according to Frost taxonomy, Amphibian Species of the World 6.0
Frost_6.0_order	Anura/Caudata/Gymnophiona	The Order within Class Amphibia
Frost_6.0_family	Family name	The Family within Class Amphibia
Care_type	EA/EB/TA/TT/TB/TF/JA/JT/JF/V	EA = egg attendance, EB = egg brooding, TA = tadpole attendance, TT = tadpole transport, TB = tadpole brooding, TF = tadpole feeding, JA = juvenile attendance, JT = juvenile transport, JF = juvenile feeding, V = viviparity
Caring_sex	M,F,M/F,M+F	M=male only care, F=female only care, M/F=male OR female care, M+F=male AND female care
Male_care	0/1	Species exhibits any type of male care
Female_care	0/1	Species exhibits any type of female care
Biparental_type	C/O/N	Multistate type of biparental care: 3 states (C=complementary, O=overlapping, N=none). Complementary biparental care: males and females perform distinct behaviours (complementary) + males and females overlap in the performance of some behaviours but other behaviours are performed solely by one sex (asymmertric). Overlapping: males and females perform the same parental care behaviour. None: no bip…
Early_care	0/1	Species exhibits any type of care early in life at egg stage (EA,EB,V)
Late_care	0/1	Species exhibits any type of care later in life at larval or juvenile stage or at egg stage if species has direct-developing eggs (EA+DD, EB+DD,TA,TT,TB,TF,JA,JT,JF,V)
Early_M	0/1	Species exhibits any type of care early in life at egg stage (EA,EB,V) performed by male
Late_M	0/1	Species exhibits any type of care later in life at larval or juvenile stage or at egg stage if species has direct-developing eggs (EA+DD, EB+DD,TA,TT,TB,TF,JA,JT,JF,V) performed by male
Early_F	0/1	Species exhibits any type of care early in life at egg stage (EA,EB,V) performed by female
Late_F	0/1	Species exhibits any type of care later in life at larval or juvenile stage or at egg stage if species has direct-developing eggs (EA+DD, EB+DD,TA,TT,TB,TF,JA,JT,JF,V) performed by female
Juvenile_care	0/1	Species exhibits any type of juvenile care (JA,JT,JF)
Attendance	0/1	Species perfoms attendance at egg (EA), tadpole (TA), or juvenile (JA) stage
Transport	0/1	Species performs transport at tadpole (TT) or juvenile (JT) stage. JT scored as transport if brooding (at egg or tadpole stage) is not present in the species.
Brooding	0/1	Species performs brooding at egg (EB), tadpole (TB) or juvenile stage. JT scored as brooding if brooding at the egg or tadpole stage is present in the species.
Feeding	0/1	Species performs feeding at tadpole (TF) or juvenile (JF) stage.
Viviparity	0/1	Species is viviparous.
Egg_attendance	0/1	Species exhibits egg attendance. Egg attendance refers to a parent remaining (full or part-time) with the eggs at a fixed location
EA_M	0/1	Egg attendance by male
EA_F	0/1	Egg attendance by female
Egg_attendance-DD	0/1	Species exhibits egg attendance and NO direct-development
EA_M-DD	0/1	Egg attendance by male and NO direct-development
EA_F-DD	0/1	Egg attendance by female and NO direct-development
Egg_attendance+DD	0/1	Species exhibits egg attendance AND direct-development
EA_M+DD	0/1	Egg attendance by male AND direct-development
EA_F+DD	0/1	Egg attendance by female AND direct-development
Egg_brooding	0/1	Species exhibits brooding of eggs on or in body of parent. In some species eggs develop directly, without larval stage (i.e. egg brooding with direct development). In others, adults carry eggs until the tadpoles hatch, and then deposit the tadpoles in water (i.e. egg brooding without direct development). Crump (1995) doesn't make a distinciton between egg brooding with and without direct developm…
EB_M	0/1	Egg brooding by male
EB_F	0/1	Egg brooding by female
Egg_brooding-DD	0/1	Species exhibits egg brooding and NO direct development. Eggs are brooded (ie. carried) on parent's body, and the larvae become free-living
EB_M-DD	0/1	Egg brooding by male and NO direct-development
EB_F-DD	0/1	Egg brooding by female and NO direct-development
Egg_brooding+DD	0/1	Species exhibits egg brooding AND direct-development. Eggs of direct developing taxa complete all of their development in or on the body of the parent and there is no free-living tadpole stage
EB_M+DD	0/1	Egg brooding by male AND direct-development
EB_F+DD	0/1	Egg brooding by female AND direct-development
Tadpole_attendance	0/1	Species attends larvae. This refers to a parent remaining (full or part-time) with larvae (aquatic or terrestrial).
TA_M	0/1	Tadpole attendance by male
TA_F	0/1	Tadpole attendance by female
Tadpole_transport	0/1	Relocation of tadpoles from one habitat to another, where they become free-living.
TT_M	0/1	Tadpole transport by male
TT_F	0/1	Tadpole transport by female
Tadpole_brooding	0/1	Tadpoles complete most or all of their development in or on the body of the parent and are not free-living
TB_M	0/1	Tadpole brooding by male
TB_F	0/1	Tadpole brooding by female
Tadpole_feeding	0/1	Species provides fertilized or unfertilized eggs for tadpoles to consume (Anura).
TF_M	0/1	Tadpole feeding by male (AND female). Male is involved in tadpole provisioning either through fertilization of eggs, OR for unfertilized trophic eggs, courtship of female or leading her to tadpole deposition site
TF_F	0/1	Tadpole feeding by female
Juvenile_attendance	0/1	Species exhibits juvenile attendance. Juvenile attendance refers to a parent remaining (full or part-time) with juveniles at a fixed location
JA_M	0/1	Juvenile attendance by male
JA_F	0/1	Juvenile attendance by female
Juvenile_transport	0/1	Transport of newly hatched froglets on parents body.
JT_M	0/1	Froglet transport by male
JT_F	0/1	Froglet transport by female
Juvenile_feeding	0/1	Female provisions juveniles with sloughed off skin (i.e. dermatophagy or skin-feeding in Caecilians)
JF_M	0/1	Juvenile feeding by male (never occurs)
JF_F	0/1	Juvenile feeding by female
Viviparity	0/1	Species is viviparous. Female gestates offspring in the oviducts and gives live-birth. This category includes lecithotrophic and matrotrophic viviparity.
V_M	0/1	Male viviparity (never occurs)
V_F	0/1	Female viviparity
Care_description	Description	Description of parental care behavior.
Comments	Comments	Any comments regarding taxonomy, conflicting parental care reports among references, etc.
Reference	Reference(s)	Reference(s) describing parental care behaviors. See Supplementary Information for reference list.
Direct-development	0/1	Species exhibits direct-development. This means eggs hatch directly as juveniles, without undergoing a larval stage.
Reference	Reference(s)	Reference(s) indicating whether species exhibits direct-development. See Supplementary Information for reference list.
