# Supplementary material for: The evolution of parental care diversity in amphibians
Source: Nat Commun. 2019 Oct 17;10:4709. doi: 10.1038/s41467-019-12608-5 (PMC6797795; doi:10.1038/s41467-019-12608-5)
Supplement: Supplementary file 6 — Supplementary Data 2 [file 41467_2019_12608_MOESM6_ESM.xlsx]

## Sheet: Sheet1
1	Abrunhosa PA, Wogel H. Breeding behavior of the leaf-frog Phyllomedusa burmeisteri (Anura: Hylidae). Amphibia-Reptilia 25, 125-135 (2004).
2	Acioli ECS, Neckel-Oliveira S. Reproductive biology of Ameerega trivittata (Anura: Dendrobatidae) in an area of terra firme forest in eastern Amazonia. Acta Amazonica 44, 473-480 (2014).
3	Aichinger M. Tadpole transport in relation to rainfall, fecundity and body size in five species of poison-dart frogs from Amazonian Peru. Amphibia-Reptilia 12, 49-55 (1991).
4	Akiyama S, Iwao Y, Miura I. Evidence for true fall-mating in Japanese newt Cynops pyrrhogaster. Zoological Science 28, 758-763 (2011).
5	Alcala AC. Breeding behavior and early development of frogs of Negros, Philippine Islands. Copeia 1962, 679-726 (1962).
6	Alcher M. Reproduction en élevage de Euproctus platycephalus (Urodela, Salamandridae). Amphibia-Reptilia 2, 97-105 (1981).
7	Alfimov AV, Berman DI. Reproduction of the Siberian salamander, Salamandrella keyserlingii (Amphibia, Caudata, Hynobiidae), in water bodies on permafrost in Northeastern Asia. Biology Bulletin 37, 807-822 (2010).
8	Altig R. Notes on the breeding biology of four species of mantellid frogs from Madagascar. Tropical Zoology 21, 187-194 (2008).
9	Altig R, Rowley JJL. The breeding behavior of Glyphoglossus molossus and the tadpoles of Glyphoglossus molossus and Calluella guttulata (Microhylidae). Zootaxa 3811, 381-386 (2014).
10	Amburgey S, Funk WC, Murphy M, Muths E. Effects of hydroperiod duration on survival, developmental rate, and size at metamorphosis in boreal chorus frog tadpoles (Pseudacris maculata). Herpetologica 68, 456-467 (2012).
11	AmphibiaWeb. <https://amphibiaweb.org>. University of California, Berkeley, CA, USA (2018).
12	Anderson AS, Monasterio C, Schoo L. Breeding behaviour of the poorly known Australian hylid frog Litoria longirostris. Herpetofauna 40, 9-12 (2010).
13	Anderson JD, Williamson GK. Terrestrial mode of reproduction in Ambystoma cingulatum. Herpetologica 32, 214-221 (1976).
14	Andreone F, Vences M, Guarino FM, Glaw F, Randrianirina JE. Natural history and larval morphology of Boophis occidentalis (Anura: Mantellidae: Boophinae) provide new insights into the phylogeny and adaptive radiation of endemic Malagasy frogs. Journal of Zoology 257, 425-438 (2002).
15	Anstis M. Direct development in the Australian myobatrachid frog Metacrinia nichollsi from Western Australia. Records of the Western Australian Museum 24, 133-150 (2008).
16	Ao M, Bordoloi S. Annual breeding cycle and spawning behaviour of Hyla annectans Jerdon 1870 in Nagaland, India. Current Science 79, 943-945 (2000).
17	Arikan H, Tosunoğlu M, Atatür MK, Göçmen B. Some Comments on the Breeding Biology of Pelodytes caucasicus Boulenger, 1896 (Anura: Pelodytidae) from Uzungöl, Northeast Anatolia. Turkish Journal of Zoology 31, 53-64 (2007).
18	Ashton RE, Braswell AL. Nest and larvae of the Neuse River waterdog, Necturus lewisi (Brimley)(Amphibia: Proteidae). Brimleyana 1, 15-22 (1979).
19	Bahir MM, Meegaskumbura M, Manamendra-Arachchi K, Schneider CJ, Pethiyagoda R. Reproduction and terrestrial direct development in Sri Lankan shrub frogs (Ranidae: Rhacophorinae: Philautus). The Raffles Bulletin of Zoology Supplement No. 12, 339-350 (2005).
20	Barroso DD, Bogaerts S. Observations on viviparity of Salamandra algira in North Morocco. In: Herpetologia Candiana (eds Lymberakis P, Valakos E, Pafilis P, Mylonas M). S.E.H. (2001).
21	Bei Y, Meng S, Li G, Xie W, Li J, Zhang L. First record of nest site and egg guarding in the caecilian Ichthyophis bannanicus (Amphibia: Gymnophiona: Ichthyophiidae). Journal of Natural History 46, 859-865 (2012).
22	Bell BD, Wassersug RJ. Anatomical features of Leiopelma embryos and larvae: implications for anuran evolution. Journal of Morphology 256, 160-170 (2003).
23	Bickford D. Animal behaviour: male parenting of New Guinea froglets. Nature 418, 601-602 (2002).
24	Bickford DP. Differential parental care behaviors of arboreal and terrestrial microhylid frogs from Papua New Guinea. Behavioral Ecology and Sociobiology 55, 402-409 (2004).
25	Biju SD. Reproductive mode in the shrub frog Philautus glandulosus (Jerdon, 1853)(Anura: Rhacophoridae). Current Science 84, 283-284 (2003).
26	Biju SD. A novel nesting behaviour of a treefrog, Rhacophorus lateralis in the Western Ghats, India. Current Science 97, 433-437 (2009).
27	Biju SD, et al. A taxonomic review of the Night Frog genus Nyctibatrachus Boulenger, 1882 in the Western Ghats, India (Anura: Nyctibatrachidae) with description of twelve new species. Zootaxa 3029, 1-96 (2011).
28	Bille T. Eggs and hatchlings of the Mexican salamander Pseudoeurycea cephalica (Caudata: Plethodontidae). Revista de Biología Tropical 46, 447-452 (1998).
29	Blommers-Schlösser RMA. Observations on the larval development of some Malagasy frogs, with notes on their ecology and biology (Anura: Dyscophinae, Scaphiophryninae and Cophylinae). Beaufortia 24, 7-26 (1975).
30	Blommers-Schlösser RMA. A unique case of mating behaviour in a Malagasy tree frog, Gephyromantis liber (Peracca, 1893), with observations on the larval development (Amphibia, Ranidae). Beaufortia 23, 15-25 (1975).
31	Bosch RA, García LY, Domínguez SDC, Martínez ELT. Clutches, nest attendance, and hatching in a rock-cave-dwelling frog, Eleutherodactylus (Syrrophus) zeus, from Cuba. Journal of Cave and Karst Studies 77, 83-86 (2015).
32	Boscherini A, Romano A. Parental care in Salamandrina perspicillata (Amphibia, Salamandridae): egg defence against caddisfly larvae. North-Western Journal of Zoology 7, 167-170 (2011).
33	Bourne GR. Reproductive behavior of terrestrial breeding frogs Eleutherodactylus johnstonei in Guyana. Journal of Herpetology 31, 221-229 (1997).
34	Bourne GR, Collins AC, Holder AM, McCarthy CL. Vocal communication and reproductive behavior of the frog Colostethus beebei in Guyana. Journal of Herpetology 35, 272-281 (2001).
35	Brasileiro CA, Martins M. Breeding biology of Physalaemus centralis Bokermann, (Anura: Leptodactylidae) in southeastern Brazil. Journal of Natural History 40, 1199-1209 (2006).
36	Briggler JT, Puckette WL. Observations on reproductive biology and brooding behavior of the Ozark zigzag salamander, Plethodon angusticlavius. The Southwestern Naturalist 48, 96-100 (2003).
37	Briggs VS. Do big dads make big babies? Paternal effects on larval performance in red-eyed treefrogs of Belize (Agalychnis callidryas, A. moreletti). The Herpetological Journal 23, 131-138 (2013).
38	Brown JL, Morales V, Summers K. Divergence in parental care, habitat selection and larval life history between two species of Peruvian poison frogs: an experimental analysis. Journal of Evolutionary Biology 21, 1534-1543 (2008).
39	Brown JL, Morales V, Summers K. A key ecological trait drove the evolution of biparental care and monogamy in an amphibian. The American Naturalist 175, 436-446 (2010).
40	Brown JL, et al. A taxonomic revision of the Neotropical poison frog genus Ranitomeya (Amphibia: Dendrobatidae). Zootaxa 3083, 1-120 (2011).
41	Brown JL, Twomey E, Morales V, Summers K. Phytotelm size in relation to parental care and mating strategies in two species of Peruvian poison frogs. Behaviour 145, 1139-1165 (2008).
42	Brown JL, Twomey E, Pepper M, Rodriguez MS. Revision of the Ranitomeya fantastica species complex with description of two new species from Central Peru (Anura: Dendrobatidae). Zootaxa 1823, 1-24 (2008).
43	Brown RM, Iskandar DT. Nest site selection, larval hatching, and advertisement calls, of Rana arathooni from southwestern Sulawesi (Celebes) Island, Indonesia. Journal of Herpetology 34, 404-413 (2000).
44	Brunetti AE, Taboada CA, Faivovich J. The reproductive biology of Hypsiboas punctatus (Anura: Hylidae): male territoriality and the possible role of different signals during female choice. Salamandra 50, 215-224 (2014).
45	Brust DG. Maternal brood care by Dendrobates pumilio: a frog that feeds its young. Journal of Herpetology 27, 96-98 (1993).
46	Buckley D. Evolution of viviparity in salamanders (Amphibia, Caudata). In: eLS). John Wiley & Sons, Ltd (2012).
47	Buckley D, Alcobendas M, García-París M. The evolution of viviparity in salamanders (Amphibia, caudata): organization, variation, and the hierarchical nature of the evolutionary process. In: Evolución y Adaptación 150 años después del Origen de las Especies). Sociedad Española de Biología Evolutiva (2009).
48	Buckley D, Alcobendas M, García‐París M, Wake MH. Heterochrony, cannibalism, and the evolution of viviparity in Salamandra salamandra. Evolution & Development 9, 105-115 (2007).
49	Cabanzo-Olarte LC, Ramírez-Pinilla MP, Serrano-Cardozo VH. Oviposition, site preference, and evaluation of male clutch attendance in Espadarana andina (Anura: Centrolenidae). Journal of Herpetology 47, 314-320 (2013).
50	Cajade R, Schaefer EF, Duré MI, Kehr AI, Marangoni F. Reproductive biology of Argenteohyla siemersi pederseni Williams and Bosso,(Anura: Hylidae) in northeastern Argentina. Journal of Natural History 44, 1953-1978 (2010).
51	Caldwell JP. Pair bonding in spotted poison frogs. Nature 385, 211 (1997).
52	Caldwell JP, de Araujo MC. Cannibalistic Interactions Resulting from Indiscriminate Predatory Behavior in Tadpoles of Poison Frogs (Anura: Dendrobatidae). Biotropica 30, 92-103 (1998).
53	Caldwell JP, de Oliveira VRL. Determinants of biparental care in the spotted poison frog, Dendrobates vanzolinii (Anura: Dendrobatidae). Copeia 1999, 565-575 (1999).
54	Caldwell JP, Lima AP. A new Amazonian species of Colostethus (Anura: Dendrobatidae) with a nidicolous tadpole. Herpetologica 59, 219-234 (2003).
55	Canterbury RA, Pauley TK. Time of mating and egg deposition of West Virginia populations of the salamander Aneides aeneus. Journal of Herpetology 28, 431-434 (1994).
56	Cassiano-Lima D, Borges-Nojosa DM, Cascon P, Cechin SZ. The reproductive mode of Adelophryne maranguapensis Hoogmoed, Borges & Cascon, 1994, (Anura, Eleutherodactylidae) an endemic and threatened species from Atlantic Forest remnants in northern Brazil. North-Western Journal of Zoology 7, 92-97 (2011).
57	Castillo‐Trenn P, Coloma LA. Notes on behaviour and reproduction in captive Allobates kingsburyi (Anura: Dendrobatidae), with comments on evolution of reproductive amplexus. International Zoo Yearbook 42, 58-70 (2008).
58	Channing A. Observations on the natural history of Stephopaedes anotis (Bufonidae). Journal of Herpetology 27, 213-214 (1993).
59	Charney ND, Castorino JJ, Dobro MJ, Steely SL. Embryo development inside female salamander (Ambystoma jeffersonianum-laterale) prior to egg laying. PloS One 9, e91919 (2014).
60	Chen C, et al. The breeding ecology of a critically endangered salamander, Hynobius amjiensis (Caudata: Hynobiidae), endemic to eastern China. Asian Herpetological Research 7, 53-58 (2016).
61	Coloma LA. Ecuadorian frogs of the genus Colostethus (Anura: Dendrobatidae). In: Miscellaneous Publication No. 87). Natural History Museum, University of Kansas (1995).
62	Consolmagno RC, Requena GS, Machado G, Brasileiro CA. Costs and benefits of temporary egg desertion in a rocky shore frog with male-only care. Behavioral Ecology and Sociobiology 70, 785-795 (2016).
63	Cook CL, Ferguson JWH, Telford SR. Adaptive male parental care in the giant bullfrog, Pyxicephalus adspersus. Journal of Herpetology 35, 310-315 (2001).
64	Crump ML. Parental care. In: Amphibian biology (ed Heatwole H). Surrey Beatty & Sons (1995).
65	Crump ML. Parental care among the Amphibia. In: Parental Care: Evolution, Mechanisms, and Adaptive Significance (eds Rosenblatt JS, Snowdon CT). Academic Press (1996).
66	Dalgetty L, Kennedy MW. Building a home from foam—túngara frog foam nest architecture and three-phase construction process. Biology Letters 6, 293-296 (2010).
67	De La Riva I, Burrowes PA. A new species of Psychrophrynella (Anura: Craugastoridae) from the Cordillera Real, Department La Paz, Bolivia. Zootaxa 3887, 459-470 (2014).
68	De Lima AVP, et al. Developmental aspects of the direct‐developing frog Adelophryne maranguapensis. genesis 54, 257-271 (2016).
69	De Oliveira FFR. Mating behaviour, territoriality and natural history notes of Phyllomedusa ayeaye Lutz, 1966 (Hylidae: Phyllomedusinae) in south-eastern Brazil. Journal of Natural History 51, 657-675 (2017).
70	De Oliveira FFR, Nogueira PAG, Eterovick PC. Natural history of Phyllomedusa megacephala (Miranda-Ribeiro, 1926)(Anura: Hylidae) in southeastern Brazil, with descriptions of its breeding biology and male territorial behaviour. Journal of Natural History 46, 117-129 (2012).
71	De Oliveira Filho JC, Giaretta AA. Reproductive behavior of Leptodactylus mystacinus (Anura, Leptodactylidae) with notes on courtship call of other Leptodactylus species. Iheringia Série Zoologia 98, 508-515 (2008).
72	De Sá RO, Grant T, Camargo A, Heyer WR, Ponssa ML, Stanley E. Systematics of the neotropical genus Leptodactylus Fitzinger, 1826 (Anura: Leptodactylidae): Phylogeny, the relevance of non-molecular evidence, and species accounts. South American Journal of Herpetology 9, S1-S128 (2014).
73	del Pino EM. Morphology of the pouch and incubatory integument in marsupial frogs (Hylidae). Copeia 1, 10-17 (1980).
74	Delia J, Bravo‐Valencia L, Warkentin KM. Patterns of parental care in Neotropical glassfrogs: fieldwork alters hypotheses of sex‐role evolution. Journal of Evolutionary Biology 30, 898-914 (2017).
75	Della Rocca F, Vignoli L, Bologna MA. The reproductive biology of Salamandrina terdigitata (Caudata, Salamandridae). The Herpetological Journal 15, 273-278 (2005).
76	Dias TM, dos Santos TG, Maragno FP, Oliveira VF, Lima C, Cechin SZ. Breeding biology, territoriality, and reproductive site use by Phyllomedusa iheringii (Anura: Phyllomedusidae) from the South American Pampa in Brazil. Salamandra 53, 257-266 (2017).
77	Dias TM, Maragno FP, Madalozz B, Prado C, Cechin SZ. Breeding sites of the leaf frog Phyllomedusa tetraploidea (Hylidae, Phyllomedusinae) in a forest remnant in southern Brazil. North-Western Journal of Zoology 9, 422-424 (2013).
78	Diaz NF, Sallaberry M, Valencia J. Microhabitat and reproductive traits in populations of the frog, Batrachyla taeniata. Journal of Herpetology 21, 317-323 (1987).
79	Díaz-Paniagua C. Oviposition behavior of Triturus marmoratus pygmaeus. Journal of Herpetology 23, 159-163 (1989).
80	Diesel R, Bäurle G, Vogel P. Cave breeding and froglet transport: a novel pattern of anuran brood care in the Jamaican frog, Eleutherodactylus cundalli. Copeia 1995, 354-360 (1995).
81	Donnelly MA, Wake MH. A new Microcaecilia (Amphibia: Gymnophiona) from Guyana with comments on Epicrionops niger. Copeia 2013, 223-231 (2013).
82	Dopazo H, Alberch P. Preliminary results on optional viviparity and intrauterine siblicide in Salamandra salamandra populations from Northern Spain. Mertensiella 4, 125-137 (1994).
83	Duellman WE. The hylid frogs of Middle America. Monograph of the Museum of Natural History, The University of Kansas 2, 1-753 (1970).
84	Duellman WE. Taxonomy of Brazilian hylid frogs of the genus Gastrotheca. Journal of Herpetology 18, 302-312 (1984).
85	Duellman WE. Two new species of marsupial frogs (Anura: Hylidae) from Peru. Copeia 1987, 903-909 (1987).
86	Duellman WE, Cadle JE, Cannatella DC. A new species of terrestrial Phyllomedusa (Anura: Hylidae) from southern Peru. Herpetologica 44, 91-95 (1988).
87	Duellman WE, Chavéz G. Reproduction in the marsupial frog Gastrotheca testudinea (Anura: Hemiphractidae). Herpetology Notes 3, 87-90 (2010).
88	Duellman WE, Gray P. Developmental biology and systematics of the egg-brooding hylid frogs, genera Flectonotus and Fritziana. Herpetologica 39, 333-359 (1983).
89	Duellman WE, Hoogmoed MS. The taxonomy and phylogenetic relationships of the hylid frog genus Stefania. Miscellaneous Publications The University of Kansas Museum of Natural History 75, 1-39 (1984).
90	Duellman WE, Maness SJ. The reproductive behavior of some hylid marsupial frogs. Journal of Herpetology 14, 213-222 (1980).
91	Duellman WE, Trueb L. Biology of Amphibians. McGraw-Hill (1986).
92	Duellman WE, Trueb L. Cryptic species of hylid marsupial frogs in Peru. Journal of Herpetology 22, 159-179 (1988).
93	Dugas MB, Wamelink CN, Killius AM, Richards-Zawacki CL. Parental care is beneficial for offspring, costly for mothers, and limited by family size in an egg-feeding frog. Behavioral Ecology 27, 476-483 (2016).
94	Dulac C, O’Connell LA, Wu Z. Neural control of maternal and paternal behaviors. Science 345, 765-770 (2014).
95	Dunn ER. The amphibian and reptilian fauna of bromeliads in Costa Rica and Panama. Copeia 1937, 163-167 (1937).
96	Engelbrecht D, Mashao M, Halajian A. Notes on the breeding behaviour and ecology of edible bullfrogs Pyxicephalus edulis Peters, 1854 in the Limpopo Province, South Africa. Herpetology Notes 8, 365-369 (2015).
97	Exbrayat J-M. Modes of parity and oviposition. In: Reproductive Biology and Phylogeny of Gymnophiona (Caecilians) (ed Exbrayat J-M). Science Publishers (2006).
98	Ferraro DP, Pereyra ME, Baldo JD, Faivovich J. The clutch structure of Pleurodema tucumanum (Anura: Leptodactylidae). Salamandra 52, 48-52 (2016).
99	Gascon C. Breeding of Leptodactylus knudseni: responses to rainfall variation. Copeia 1991, 248-252 (1991).
100	Giaretta AA. Reproductive specializations of the bromeliad hylid frog Phyllodytes luteolus. Journal of Herpetology 30, 96-97 (1996).
101	Giaretta AA, Facure KG. Reproductive ecology and behavior of Thoropa miliaris (Spix, 1824)(Anura, Leptodactylidae, Telmatobiinae). Biota Neotropica 4, 1-9 (2004).
102	Giaretta AA, Facure KG. Terrestrial and communal nesting in Eupemphix nattereri (Anura, Leiuperidae): interactions with predators and pond structure. Journal of Natural History 40, 2577-2587 (2006).
103	Gibson RC, Buley KR. Maternal care and obligatory oophagy in Leptodactylus fallax: A new reproductive mode in frogs. Copeia 2004, 128-135 (2004).
104	Girish S, Saidapur SK. Mating and nesting behaviour, and early development in the tree frog Polypedates maculatus. Current science 76, 91-92 (1999).
105	Glaw F, Vences M. A field guide to the amphibians and reptiles of Madagascar. Vences & Glaw Verlag (2007).
106	Glos J, Linsenmair KE. Descriptions of the tadpoles of Aglyptodactylus laticeps and Aglyptodactylus securifer from western Madagascar, with notes on life history and ecology. Journal of Herpetology 38, 131-136 (2004).
107	Goicoechea O, Garrido O, Jorquera B. Evidence for a trophic paternal-larval relationship in the frog Rhinoderma darwinii. Journal of Herpetology 20, 168-178 (1986).
108	Goldberg FJ, Quinzio S, Vaira M. Oviposition-site selection by the toad Melanophryniscus rubriventris in an unpredictable environment in Argentina. Canadian Journal of Zoology 84, 699-705 (2006).
109	Gomes AD, Moreira RG, Navas CA, Antoniazzi MM, Jared C. Review of the reproductive biology of caecilians (Amphibia, Gymnophiona). South American Journal of Herpetology 7, 191-202 (2012).
110	Gomez‐Mestre I, Pyron RA, Wiens JJ. Phylogenetic analyses reveal unexpected patterns in the evolution of reproductive modes in frogs. Evolution 66, 3687-3700 (2012).
111	Grant T, et al. Phylogenetic systematics of dart-poison frogs and their relatives (Amphibia: Athesphatanura: Dendrobatidae) Bulletin of the American Museum of Natural History 299, 1-262 (2006).
112	Grant T, et al. Phylogenetic systematics of dart-poison frogs and their relatives revisited (Anura: Dendrobatoidea). South American Journal of Herpetology 12, S1-S90 (2017).
113	Gunther R. Derived reproductive modes in New Guinean anuran amphibians and description of a new species with paternal care in the genus Callulops (Microhylidae). Journal of Zoology 268, 153-170 (2006).
114	Gururaja KV. Novel reproductive mode in a torrent frog Micrixalus saxicola (Jerdon) from the Western Ghats, India. Zootaxa 2642, 45-52 (2010).
115	Gururaja KV, Ramachandra TV. Developmental mode in white-nosed shrub frog Philautus cf. leucorhinus. Current Science 90, 450-454 (2006).
116	Haddad CFB, Martins M. Four species of Brazilian poison frogs related to Epipedobates pictus (Dendrobatidae): taxonomy and natural history observations. Herpetologica 50, 282-295 (1994).
117	Haddad CFB, Sawaya RJ. Reproductive modes of atlantic forest hylid frogs: A general overview and the description of a new mode. Biotropica 32, 862-871 (2000).
118	Hairston NG. Growth, survival and reproduction of Plethodon jordani: trade-offs between selective pressures. Copeia 1983, 1024-1035 (1983).
119	Halloy M, Fiaño JM. Oviposition site selection in Pleurodema borellii (Anura: Leptodactylidae) may be influenced by tadpole presence. Copeia 2000, 606-609 (2000).
120	Hamann MI, Kehr AI, González CE, Duré MI, Schaefer EF. Parasite and reproductive features of Scinax nasicus (Anura: Hylidae) from a South American subtropical area. Interciencia 34, 214-218 (2009).
121	Hampton PM, Otto KL. Notes on the reproductive biology of the glass frog Centrolene bacatum (Anura: Centrolenidae). Phyllomedusa: Journal of Herpetology 13, 137-140 (2014).
122	Han X, Fu J. Does life history shape sexual size dimorphism in anurans? A comparative analysis. BMC evolutionary biology 13, 1-11 (2013).
123	Harper EB, Measey GJ, Patrick DA, Menegon M, Vonesh JR, Swilla I. Field guide to the amphibians of the Eastern Arc Mountains and Coastal Forests of Tanzania and Kenya. Camerapix Publishers International (2010).
124	Hase K, Shimada M. Female polyandry and size-assortative mating in isolated local populations of the Japanese common toad Bufo japonicus. Biological Journal of the Linnean Society 113, 236-242 (2014).
125	Hasumi M. Reproductive behavior of the salamander Hynobius nigrescens: monopoly of egg sacs during scramble competition. Journal of Herpetology 28, 264-267 (1994).
126	Hasumi M. Social interactions during the aquatic breeding phase of the family Hynobiidae (Amphibia: Caudata). acta ethologica 18, 243-253 (2015).
127	Hauselberger KF, Alford RA. Effects of season and weather on calling in the Australian microhylid frogs Austrochaperina robusta and Cophixalus ornatus. Herpetologica 61, 349-363 (2005).
128	Hedges SB, Thomas R, Franz R. A new species of Eleutherodactylus (Anura, Leptodactylidae) from the Massif de la Hotte, Haiti. Copeia 1987, 943-949 (1987).
129	Heyer WR, Crombie RI. Natural history notes on Craspedoglossa stejnegeri and Thoropa petropolitana (Amphibia: Salientia, Leptodactylidae). Journal of the Washington Academy of Sciences 69, 17-20 (1979).
130	Heying H. Reproductive limitation by oviposition site in a treehole breeding Madagascan poison frog (Mantella laevigata). Miscellaneous Publications Museum of Zoology, University of Michigan 193, 23-30 (2004).
131	Heying HE. Social and reproductive behaviour in the Madagascan poison frog, Mantella laevigata, with comparisons to the dendrobatids. Animal Behaviour 61, 567-577 (2001).
132	Hillis DM, Hillis AM, Martin RF. Reproductive ecology and hybridization of the endangered Houston toad (Bufo houstonensis). Journal of Herpetology 18, 56-72 (1984).
133	Hirschfeld M, Rödel M-O. Variable reproductive strategies of an African savanna frog, Phrynomantis microps (Amphibia, Anura, Microhylidae). Journal of Tropical Ecology 27, 601-609 (2011).
134	Ho CT, Lathrop A, Murphy RW, Orlov N. A redescription of Vibrissaphora ailaonica with a new record in Vietnam. Russian Journal of Herpetology 6, 48-54 (1999).
135	Hoffmann H. Observations on behaviour and parental care of Leptodactylus melanonotus (Hallowell) in Costa Rica. Salamandra 42, 109-116 (2006).
136	Hollowell T, Reynolds RP. Checklist of the terrestrial vertebrates of the Guiana Shield. Bulletin of the Biological Society of Washington 13, 1-98 (2005).
137	Hoser RT, Game C. Australian reptiles & frogs. Pierson & Co (1989).
138	Hoskin CJ. Australian microhylid frogs (Cophixalus and Austrochaperina): phylogeny, taxonomy, calls, distributions and breeding biology. Australian Journal of Zoology 52, 237-269 (2004).
139	Houck LD. Reproductive biology of a neotropical salamander, Bolitoglossa rostrata. Copeia 1977, 70-83 (1977).
140	Hutchins M, Duellman WE, Schlager N. Grzimek's Animal Life Encyclopedia: Amphibians.). 2 edn. Gale Group (2003).
141	Inger RF. The systematics and zoogeography of the Amphibia of Borneo. Fieldiana: Zoology 52, 1-402 (1966).
142	Inger RF, Voris HK. Taxonomic status and reproductive biology of Bornean tadpole-carrying frogs. Copeia 1988, 1060-1061 (1988).
143	Inger RF, Voris HK, Walker P. Larval transport in a Bornean ranid frog. Copeia 1986, 523-525 (1986).
144	IUCN. The IUCN Red List of Threatened Species. Version 2018-1.). <http://www.iucnredlist.org> (2018).
145	Jadhav BV. Ecology of Ichthyophis bombayensis (Gymnophiona: Amphibia) from Koyana region, Maharashtra, India. Biological Forum 2, 14-17 (2010).
146	Jared C, Antoniazzi MM, Katchburian E, Toledo RC, Freymüller E. Some aspects of the natural history of the casque-headed tree frog Corythomantis greeningi Boulenger (Hylidae). Annales des Sciences Naturelles - Zoologie et Biologie Animale 20, 105-115 (1999).
147	Jockusch EL, Mahoney MJ. Communal oviposition and lack of parental care in Batrachoseps nigriventris (Caudata: Plethodontidae) with a discussion of the evolution of breeding behavior in plethodontid salamanders. Copeia 1997, 697-705 (1997).
148	Joglar RL, Burrowes PA, Rios N. Biology of the Puerto Rican cave-dwelling frog, Eleutherodactylus cooki, and some recommendations for conservation. In: Contributions to West Indian Herpetology: A Tribute to Albert Schwartz (eds Powell R, Henderson RW). Society for the Study of Amphibians and Reptiles (1996).
149	Juncá FA, Altig R, Gascon C. Breeding biology of Colostethus stepheni, a dendrobatid frog with a nontransported nidicolous tadpole. Copeia 1994, 747-750 (1994).
150	Jungfer K-H. Beitrag zur Kenntnis von Dendrobates speciosus. Salamandra 21, 263-280 (1985).
151	Jungfer K-H. Reproduction and parental care of the coronated treefrog, Anotheca spinosa (Steindachner, 1864)(Anura: Hylidae). Herpetologica 52, 25-32 (1996).
152	Jungfer K-H, Ron S, Seipp R, Almendáriz A. Two new species of hylid frogs, genus Osteocephalus, from Amazonian Ecuador. Amphibia-Reptilia 21, 327-340 (2000).
153	Jungfer K-H, Schiesari LC. Description of a central Amazonian and Guianan tree frog, genus Osteocephalus (Anura, Hylidae), with oophagous tadpoles. Alytes 13, 1-13 (1995).
154	Jungfer K-H, Weygoldt P. Biparental care in the tadpole-feeding Amazonian treefrog Osteocephalus oophagus. Amphibia-Reptilia 20, 235-249 (1999).
155	Jungfer K-H, Weygoldt P, Juraske N. Dendrobates vicentei, ein neuer Pfeilgiftfrosch aus Zentral–Panama. Herpetofauna 18, 17-26 (1996).
156	Kadadevaru GG, Kanamadi RD. Courtship and nesting behaviour of the Malabar gliding frog, Rhacophorus malabaricus (Jerdon, 1870). Current Science 79, 378-380 (2000).
157	Kaefer IL, Both C, Cechin SZ. Breeding biology of the rapids frog Limnomedusa macroglossa (Anura: Cycloramphidae) in southern Brazil. Journal of Natural History 43, 1195-1206 (2009).
158	Kaiser H, Altig R. The atypical tadpole of the dendrobatid frog, Colostethus chalcopis, from Martinique, French Antilles. Journal of Herpetology 28, 374-378 (1994).
159	Kaiser H, Coloma LA, Gray HM. A new species of Colostethus (Anura: Dendrobatidae) from Martinique, French Antilles. Herpetologica 50, 23-32 (1994).
160	Kaiser H, Green DM, Schmid M. Systematics and biogeography of Eastern Caribbean frogs (Leptodactylidae: Eleutherodactylus), with the description of a new species from Dominica. Canadian Journal of Zoology 72, 2217-2237 (1994).
161	Kakegawa M, Hasumi M. Effects of controlled water temperatures on oviposition in a lotic‐breeding and externally fertilizing salamander (Hynobius kimurae). River Research and Applications 33, 1036-1043 (2017).
162	Kam Y-C, Chen Y-H, Chen T-C, Tsai I-R. Maternal brood care of an arboreal breeder, Chirixalus eiffingeri (Anura: Rhacophoridae) from Taiwan. Behaviour 137, 137-151 (2000).
163	Kam Y-C, Chuang Z-S, Yen C-F. Reproduction, oviposition-site selection, and tadpole oophagy of an arboreal nester, Chirixalus eiffingeri (Rhacophoridae), from Taiwan. Journal of Herpetology 30, 52-59 (1996).
164	Kaminsky SK, Linsenmair KE, Grafe TU. Reproductive timing, nest construction and tadpole guidance in the African pig-nosed frog, Hemisus marmoratus. Journal of Herpetology 33, 119-123 (1999).
165	Katsuren S, Tanaka S, Ikehara S. A brief observation on the breeding site and eggs of a frog, Rana ishikawae (Stejneger) in Okinawa Island. Ecological Studies of Nature Conservation of the Ryukyu Islands 3, 49-54 (1977).
166	Kern MM, Nassar AA, Guzy JC, Dorcas ME. Oviposition site selection by spotted salamanders (Ambystoma maculatum) in an isolated wetland. Journal of Herpetology 47, 445-449 (2013).
167	Khattak S, et al. Optimized axolotl (Ambystoma mexicanum) husbandry, breeding, metamorphosis, transgenesis and tamoxifen-mediated recombination. Nature Protocols 9, 529-540 (2014).
168	Khongwir S, Hooroo RNK, Dutta SK. Breeding and nesting behaviour of Rhacophorus maximus (Anura: Rhacophoridae) in Meghalaya, North East India. Current Science 110, 1102-1105 (2016).
169	Kidov AA, Matushkina KA, Uteshev VK, Timoshina AL, Kovrina EG. The first captive breeding of the Eichwald's toad (Bufo eichwaldi). Russian Journal of Herpetology 21, 40-46 (2014).
170	Kluge AG. The life history, social organization, and parental behavior of Hyla rosenbergi Boulenger, a nest-building gladiator frog. Miscellaneous Publications Museum of Zoology, University of Michigan 160, 1-170 (1981).
171	Köhler F, Günther R. The radiation of microhylid frogs (Amphibia: Anura) on New Guinea: a mitochondrial phylogeny reveals parallel evolution of morphological and life history traits and disproves the current morphology-based classification. Molecular Phylogenetics and Evolution 47, 353-365 (2008).
172	Kok D, du Preez LH, Channing A. Channel construction by the African bullfrog: another anuran parental care strategy. Journal of Herpetology 23, 435-437 (1989).
173	Kouete MT, Wilkinson M, Gower DJ. First reproductive observations for Herpele Peters, 1880 (Amphibia: Gymnophiona: Herpelidae): evidence of extended parental care and maternal dermatophagy in H. squalostoma (Stutchbury, 1836). ISRN Zoology 2012, 1-7 (2012).
174	Krenz JD, Sever DM. Mating and oviposition in paedomorphic Ambystoma talpoideum precedes the arrival of terrestrial males. Herpetologica 51, 387-393 (1995).
175	Kupfer A, Maxwell E, Reinhard S, Kuehnel S. The evolution of parental investment in caecilian amphibians: a comparative approach. Biological Journal of the Linnean Society 119, 4-14 (2016).
176	Kupfer A, et al. Parental investment by skin feeding in a caecilian amphibian. Nature 440, 926-929 (2006).
177	Kupfer A, Wilkinson M, Gower DJ, Müller H, Jehle R. Care and parentage in a skin‐feeding caecilian amphibian. Journal of Experimental Zoology Part A: Ecological Genetics and Physiology 309, 460-467 (2008).
178	Kusano T. Breeding and egg survival of a population of a salamander, Hynobius nebulosus tokyoensis Tago. Researches on Population Ecology 21, 181-196 (1980).
179	Kuzmin SL, Dasgupta R, Smirina EM. Ecology of the Himalayan newt (Tylototriton verrucosus) in Darjeeling himalayas, India. Russian Journal of Herpetology 1, 69-76 (1994).
180	Lamotte M, Lescure J. Tendances adaptatives a l’affranchissement du milieu aquatique chez les amphibiens anoures. La Terre et la Vie 31, 225-311 (1977).
181	Lannoo MJ. Amphibian declines: the conservation status of United States species. University of California Press (2005).
182	Lannoo MJ, Townsend DS, Wassersug RJ. Larval life in the leaves: arboreal tadpole types, with special attention to the morphology, ecology, and behavior of the oophagous Osteopilus brunneus (Hylidae) larva. Fieldiana Zoology 38, 1-31 (1987).
183	Lauck B, Swain R, Barmuta L. Breeding site characteristics regulating life history traits of the brown tree frog, Litoria ewingii. Hydrobiologia 537, 135-146 (2005).
184	Lehtinen RM. Parental care and reproduction in two species of Mantidactylus (Anura: Mantellidae). Journal of Herpetology 37, 766-768 (2003).
185	Lehtinen RM, Lannoo MJ, Wassersug RJ. Phytotelm-breeding Anurans: past, present and future research. Miscellaneous Publications Museum of Zoology, University of Michigan 193, 1-9 (2004).
186	Lehtinen RM, Nussbaum RA. Parental care: a phylogenetic perspective. In: Reproductive biology and phylogeny of Anura (ed Jamieson BG). Science Publishers, Inc. (2003).
187	Liao WB, Lu X. Breeding behaviour of the Omei tree frog Rhacophorus omeimontis (Anura: Rachophoridae) in a subtropical montane region. Journal of Natural History 44, 2929-2940 (2010).
188	Lima AP, Caldwell JP, Biavati GM. Territorial and reproductive behavior of an Amazonian dendrobatid frog, Colostethus caeruleodactylus. Copeia 2002, 44-51 (2002).
189	Liu C-c. Amphibians of western China. Fieldiana: Zoology Memoirs. Chicago Natural History Museum (1950).
190	Loader SP, Wilkinson M, Gower DJ, Msuya CA. A remarkable young Scolecomorphus vittatus (Amphibia: Gymnophiona: Scolecomorphidae) from the North Pare Mountains, Tanzania. Journal of Zoology 259, 93-101 (2003).
191	Lunghi E, Manenti R, Manca S, Mulargia M, Pennati R, Ficetola GF. Nesting of cave salamanders (Hydromantes flavus and H. italicus) in natural environments. Salamandra 50, 105-109 (2014).
192	Lynch JD, Ruiz PM, Rueda JV. Notes on the distribution and reproductive biology of Centrolene geckoideum Jimenez de la Espada in Colombia and Ecuador (Amphibia: Centrolenidae). Studies on Neotropical Fauna and Environment 18, 239-243 (1983).
193	Malone JH. Reproduction in three species of Smilisca from Costa Rica. Journal of Herpetology 38, 27-35 (2004).
194	Malonza PK, Measey GJ. Life history of an African caecilian: Boulengerula taitanus Loveridge 1935 (Amphibia Gymnophiona Caeciilidae). Tropical Zoology 18, 49-66 (2005).
195	Marinetti GV, T BJ, Cattieu K. Lipid composition of eggs and tadpoles of Agalychnis dacnicolor and Rana pipiens. Comparative Biochemistry and Physiology Part B: Comparative Biochemistry 70, 779-782 (1981).
196	Martins M, Pombal JP, Haddad CFB. Escalated aggressive behaviour and facultative parental care in the nest building gladiator frog, Hyla faber. Amphibia-Reptilia 19, 65-73 (1998).
197	Marvin GA. Life history and population characteristics of the salamander Plethodon kentucki with a review of Plethodon life histories. American Midland Naturalist 136, 385-400 (1996).
198	Measey GJ. Are caecilians rare? An east African perspective. Journal of East African Natural History 93, 1-21 (2004).
199	Measey GJ, Di-Bernardo M. Estimating juvenile abundance in a population of the semiaquatic caecilian, Chthonerpeton indistinctum (Amphibia: Gymnophiona: Typhlonectidae), in southern Brazil. Journal of Herpetology 37, 371-373 (2003).
200	Measey GJ, Gower DJ, Oommen OV, Wilkinson M. A mark–recapture study of the caecilian amphibian Gegeneophis ramaswamii (Amphibia: Gymnophiona: Caeciliidae) in southern India. Journal of Zoology 261, 129-133 (2003).
201	Measey GJ, Tinsley RC. Mating behavior of Xenopus wittei (Anura: Pipidae). Copeia 1997, 601-609 (1997).
202	Menin M, Rodrigues D, Lima A. Clutches, tadpoles and advertisement calls of Synapturanus mirandaribeiroi and S. cf. salseri in Central Amazonia, Brazil. The Herpetological Journal 17, 86-91 (2007).
203	Michaels CJ, et al. Breeding and rearing the critically endangered lake Oku clawed frog (Xenopus longipes Loumont and Kobel 1991). Amphibian & Reptile Conservation 9, 100-110 (2015).
204	Milanovich JR, Trauth SE, Saugey DA, Jordan RR. Fecundity, reproductive ecology, and influence of precipitation on clutch size in the western slimy salamander (Plethodon albagula). Herpetologica 62, 292-301 (2006).
205	Mirabile M, Melletti M, Venchi A, Bologna MA. The reproduction of the Apennine yellow-bellied toad (Bombina pachypus) in central Italy. Amphibia-Reptilia 30, 303-312 (2009).
206	Mitchell NJ. Low tolerance of embryonic desiccation in the terrestrial nesting frog Bryobatrachus nimbus (Anura: Myobatrachinae). Copeia 2002, 364-373 (2002).
207	Mitchell NJ, Seymour RS. Effects of temperature on energy cost and timing of embryonic and larval development of the terrestrially breeding moss frog, Bryobatrachus nimbus. Physiological and Biochemical Zoology 73, 829-840 (2000).
208	Montanarin A, Kaefer IL, Lima AP. Courtship and mating behaviour of the brilliant-thighed frog Allobates femoralis from Central Amazonia: implications for the study of a species complex. Ethology Ecology & Evolution 23, 141-150 (2011).
209	Montero I, Reichle S, Kupfer A. Observations on the reproductive ecology of Siphonops paulensis Boettger, 1892 (Gymnophiona: Caeciliidae) in Bolivia. Salamandra 41, 91-94 (2005).
210	Moore JA. The frogs of eastern New South Wales. Bulletin of the American Museum of Natural History 121, 149-386 (1961).
211	Moser G. The evolution of phytotelmata-breeding anurans: Breeding and calling site characteristics of the two tree hole breeding frogs Trachycephalus resinifictrix and T. hadroceps (Anura: Hylidae).). Universität Wien (2010).
212	Moura MRd, Motta AP, Feio RN. An unusual reproductive mode in Hypsiboas (Anura: Hylidae). Zoologia (Curitiba) 28, 142-144 (2011).
213	Müller H, Loader SP, Ngalason W, Howell KM, Gower DJ. Reproduction in Brevicipitid frogs (Amphibia: Anura: Brevicipitidae): Evidence from Probreviceps m. macrodactylus. Copeia 2007, 726-733 (2007).
214	Nishikawa K, Matsui M, Imbun PY, Lakim MB, Mohamed M. Field observation of egg brooding in the caecilian Caudacaecilia asplenia from Sabah, Malaysia (Amphibia: Gymnophiona: Ichthyophiidae). The Raffles Bulletin of Zoology 56, 205-208 (2008).
215	Nussbaum RA. The evolution of parental care in salamanders. Miscellaneous publications Museum of Zoology, University of Michigan 169, 1-50 (1985).
216	Nussbaum RA. Parental care and egg size in salamanders: an examination of the safe harbor hypothesis. Researches on Population Ecology 29, 27-44 (1987).
217	Nussbaum RA. Parental care. In: Reproductive biology and phylogeny of Urodela (ed Jamieson BG). CRC Press (2003).
218	Ohdachi S. Growth, metamorphosis, and gape-limited cannibalism and predation on tadpoles in larvae of salamanders Hynobius retardatus. Zoological Science 11, 127-131 (1994).
219	Oliveira BF, São-Pedro VA, Santos-Barrera G, Penone C, Costa GC. AmphiBIO, a global database for amphibian ecological traits. Scientific Data 4, 170123 (2017).
220	Oneto F, Ottonello D, Pastorino MV, Salvidio S. Posthatching parental care in salamanders revealed by infrared video surveillance. Journal of Herpetology 44, 649-653 (2010).
221	O'Reilly JC, Fenolio D, Rania LC, Wilkinson M. Altriciality and extended parental care in the West African caecilian Geotrypetes seraphini (Gymnophiona: Caeciliidae). American Zoologist 38, 187A (1998).
222	Ospina-Sarria JJ, Bolívar-G W, Mendez-Narvaez J, Burbano-Yandi C. The tadpole of Nymphargus grandisonae (Anura, Centrolenidae) from Valle del Cauca, Colombia. South American Journal of Herpetology 6, 79-86 (2011).
223	Ovaska K, Rand AS. Courtship and reproductive behavior of the frog Eleutherodactylus diastema (Anura: Leptodactylidae) in Gamboa, Panama. Journal of Herpetology 35, 44-50 (2001).
224	Owen PC, Tucker JK. Courtship calls and behavior in two species of chorus frogs, genus Pseudacris (Anura: Hylidae). Copeia 2006, 137-144 (2006).
225	Park D. The first observation of breeding of the Long-tailed clawed salamander, Onychodactylus fischeri, in the field. Current Herpetology 24, 7-12 (2005).
226	Passmore NI. Vocalizations and breeding behaviour of Ptychadena taenioscelis (Anura: Ranidae). Zoologica Africana 11, 339-347 (1976).
227	Pašukonis A, Beck KB, Fischer M-T, Weinlein S, Stückler S, Ringler E. Induced parental care in a poison frog: a tadpole cross-fostering experiment. Journal of Experimental Biology, doi:10.1242/jeb.165126 (2017).
228	Pereira EB, Pinto-Ledezma JN, De Freitas CG, Villalobos F, Collevatti RG, Maciel NM. Evolution of the anuran foam nest: trait conservatism and lineage diversification. Biological Journal of the Linnean Society 122, 814-823 (2017).
229	Pereyra LC, Lescano JN, Leynaud GC. Breeding-site selection by red-belly toads, Melanophryniscus stelzneri (Anura: Bufonidae), in Sierras of Córdoba, Argentina. Amphibia-Reptilia 32, 105-112 (2011).
230	Phimmachak S, Stuart BL, Sivongxay N. Distribution, natural history, and conservation of the Lao newt (Laotriton laoensis)(Caudata: Salamandridae). Journal of Herpetology 46, 120-128 (2012).
231	Pinto RMC, Menin M. Aspects of the natural history of Leptodactylus knudseni Heyer, 1972 (Anura: Leptodactylidae) in a pristine forest in Central Amazonia, Brazil, with comments on ontogenetic variation of its tadpoles. Journal of Natural History 51, 2523-2534 (2017).
232	Pinya S, Pérez-Mellado V. Clutch size in wild populations of Alytes muletensis. Acta Herpetologica 9, 115-117 (2014).
233	Poelman EH, Dicke M. Offering offspring as food to cannibals: oviposition strategies of Amazonian poison frogs (Dendrobates ventrimaculatus). Evolutionary Ecology 21, 215-227 (2007).
234	Poelman EH, Dicke M. Space use of Amazonian poison frogs: testing the reproductive resource defense hypothesis. Journal of Herpetology 42, 270-278 (2008).
235	Pombal Jr JP, Sazima I, Haddad CFB. Breeding behavior of the pumpkin toadlet, Brachycephalus ephippium (Brachycephalidae). Journal of Herpetology 28, 516-519 (1994).
236	Prado CPA, Toledo LF, Zina J, Haddad CFB. Trophic eggs in the foam nests of Leptodactylus labyrinthicus (Anura, Leptodactylidae): an experimental approach. The Herpetological Journal 15, 279-284 (2005).
237	Prado CPdA, Uetanabaro M, Haddad CFB. Description of a new reproductive mode in Leptodactylus (Anura, Leptodactylidae), with a review of the reproductive specialization toward terrestriality in the genus. Copeia 2002, 1128-1133 (2002).
238	Prado CPdA, Uetanabaro M, Lopes FS. Reproductive strategies of Leptodactylus chaquensis and L. podicipinus in the Pantanal, Brazil. Journal of Herpetology 34, 135-139 (2000).
239	Quijano FM, Santos-Barrera G, Pacheco-Rodriguez J. Eleutherodactylus fitzingeri (common rain frog). Clutch size and parental care. Herpetological Review 33, 125 (2002).
240	Quinn HR, Mengden G. Reproduction and growth of Bufo houstonensis (Bufonidae). The Southwestern Naturalist 29, 189-195 (1984).
241	Reading CJ, Jofré GM. Reproduction in the nest building vizcacheras frog Leptodactylus bufonius in central Argentina. Amphibia-Reptilia 24, 415-427 (2003).
242	Reinhard S, Voitel S, Kupfer A. External fertilisation and paternal care in the paedomorphic salamander Siren intermedia Barnes, 1826 (Urodela: Sirenidae). Zoologischer Anzeiger-A Journal of Comparative Zoology 253, 1-5 (2013).
243	Ringia AM, Lips KR. Oviposition, early development and growth of the cave salamander, Eurycea lucifuga: surface and subterranean influences on a troglophilic species. Herpetologica 63, 258-268 (2007).
244	Ringler E, Pašukonis A, Ringler M, Huber L. Sex-specific offspring discrimination reflects respective risks and costs of misdirected care in a poison frog. Animal behaviour 114, 173-179 (2016).
245	Rödel M-O, Kosuch J, Veith M, Ernst R. First record of the genus Acanthixalus Laurent, 1944 from the upper Guinean rain forest, West Africa, with the description of a new species. Journal of Herpetology 37, 43-52 (2003).
246	Rodrigues AP, Giaretta AA, da Silva DR, Facure KG. Reproductive features of three maternal-caring species of Leptodactylus (Anura: Leptodactylidae) with a report on alloparental care in frogs. Journal of Natural History 45, 2037-2047 (2011).
247	Rodrigues DJ, Uetanabaro M, Lopes FS. Breeding biology of Phyllomedusa azurea Cope, 1862 and P. sauvagii Boulenger, 1882 (Anura) from the Cerrado, central Brazil. Journal of Natural History 41, 1841-1851 (2007).
248	Ron S, Narváez A, Romero G. Reproduction and spawning behavior in the frog, Engystomops pustulatus (Shreve 1941). Amphibian & Reptile Conservation 8, 25-32 (2014).
249	Rosa GM, Mercurio V, Crottini A, Andreone F. Explosion into the canyon: an insight into the breeding aggregation of Scaphiophryne gottlebei Busse & Böhme, 1992. North-Western Journal of Zoology 7, 329-333 (2011).
250	Rowley J, Dau VQ, Hoang HD, Nguyen TT, Le DTT, Altig R. The breeding biologies of three species of treefrogs with hyperextended vocal repertoires (Gracixalus; Anura: Rhacophoridae). Amphibia-Reptilia 36, 277-285 (2015).
251	Russell KR, Gonyaw AA, Strom JD, Diemer KE, Murk KC. Three new nests of the Columbia torrent salamander, Rhyacotriton kezeri, in Oregon with observations of nesting behavior. Northwestern Naturalist 83, 19-22 (2002).
252	Ryan M. Egg attendance by female frogs in two species of Eleutherodactylus from Costa Rica. Herpetological Review 36, 234-235 (2005).
253	Ryan MJ, Barry DS. Competitive interactions in phytotelmata—Breeding pools of two poison-dart frogs (Anura: Dendrobatidae) in Costa Rica. Journal of Herpetology 45, 438-443 (2011).
254	Saba N, Balwan WK, Tripathi NK. Larval cannibalism in the Indus Valley toad, Duttaphrynus stomaticus. Bulletin of Environment, Pharmacology and Life Sciences 2, 148-150 (2013).
255	Salgado AL, Guayasamin JM. Parental Care and Reproductive Behavior of the Minute Dappled Glassfrog (Centrolenidae: Centrolene peristictum). South American Journal of Herpetology 13, 211-219 (2018).
256	San Mauro D, et al. Life-history evolution and mitogenomic phylogeny of caecilian amphibians. Molecular phylogenetics and evolution 73, 177-189 (2014).
257	Santana DJ, de Souza Queiroz S, Wanderley PS, de Avelar São-Pedro V, Leite FSF, Garda AA. Calls and tadpoles of the species of Lysapsus (Anura, Hylidae, Pseudae). Amphibia-Reptilia 34, 201-215 (2013).
258	Sartorius SS, Rosen PC. Breeding phenology of the lowland leopard frog (Rana yavapaiensis): implications for conservation and ecology. The Southwestern Naturalist 45, 267-273 (2000).
259	Savage JM. The amphibians and reptiles of Costa Rica: a herpetofauna between two continents, between two seas. University of Chicago Press (2002).
260	Scheld S, et al. Larval morphology and development of the Malagasy frog Mantidactylus betsileanus. Salamandra 49, 186-200 (2013).
261	Schiesari LC, Grillitsch B, Vogl C. Comparative morphology of phytotelmonous and pond-dwelling larvae of four neotropical treefrog species (Anura, Hylidae, Osteocephalus oophagus, Osteocephalus taurinus, Phrynohyas resinifictrix, Phrynohyas venulosa). Alytes 13, 109-139 (1996).
262	Schlüter A. Reproduction and tadpole of Edalorhina perezi (Amphibia, Leptodactylidae). Studies on Neotropical Fauna and Environment 25, 49-56 (1990).
263	Schulze A, Jansen M. One species, two strategies? Oviposition site variation in a member of the Leptodactylus pentadactylus group (Amphibia: Anura: Leptodactylidae). Studies on Neotropical Fauna and Environment 47, 183-191 (2012).
264	Segev O, Andreone F, Pala R, Tessa G, Vences M. Reproductive phenology of the tomato frog, Dyscophus antongili, in an urban pond of Madagascar's east coast. Acta Herpetologica 7, 331-340 (2012).
265	Seymour RS, Roberts JD. Embryonic respiration and oxygen distribution in foamy and nonfoamy egg masses of the frog Limnodynastes tasmaniensis. Physiological Zoology 64, 1322-1340 (1991).
266	Shahriza S, Ibrahim J, Shahrul Anuar MS. Reproductive parameters of Chalcorana labialis (Anura: Ranidae) from Peninsular Malaysia. Sains Malaysiana 45, 535-539 (2016).
267	Sheridan JA, Ocock JF. Parental care in Chiromantis hansenae (Anura: Rhacophoridae). Copeia 2008, 733-736 (2008).
268	Silva WR, Giaretta AA, Facure KG. On the natural history of the South American pepper frog, Leptodactylus labyrinthicus (Spix, 1824)(Anura: Leptodactylidae). Journal of Natural History 39, 555-566 (2005).
269	Silva WRd, Giaretta AA. On the natural history of Leptodactylus syphax with comments on the evolution of reproductive features in the L. pentadactylus species group (Anura, Leptodactylidae). Journal of Natural History 43, 191-203 (2009).
270	Sparreboom M, Ota H. Notes on the life-history and reproductive behaviour of Cynops ensicauda (Amphibia: Salamandridae). Herpetological journal 5, 310-315 (1995).
271	Sridhar VV, Bickford D. Oviposition site selection in the Malayan Giant Frog (Limnonectes blythii) in Singapore: conservation implications. Asian Herpetological Research 6, 184-188 (2015).
272	Stuart BL. New frog records from Laos. Herpetological Review 36, 473-479 (2005).
273	Summers K, Earn DJD. The cost of polygyny and the evolution of female care in poison frogs. Biological Journal of the Linnean Society 66, 515-538 (1999).
274	Summers K, McKeon CS, Heying H. The evolution of parental care and egg size: a comparative analysis in frogs. Proceedings of the Royal Society B 273, 687-692 (2006).
275	Summers K, McKeon CS, Heying H, Hall J, Patrick W. Social and environmental influences on egg size evolution in frogs. Journal of Zoology 271, 225-232 (2007).
276	Summers K, Tumulty J. Parental care, sexual selection, and mating systems in neotropical poison frogs. In: Sexual Selection: Perspectives and Models from the Neotropics (eds Macedo RH, Machado G). Academic Press (2014).
277	Summers K, Weigt LA, Boag P, Bermingham E. The evolution of female parental care in poison frogs of the genus Dendrobates: evidence from mitochondrial DNA sequences. Herpetologica 55, 254-270 (1999).
278	Tabassum F, Rais M, Anwar M, Mehmood T, Hussain I, Khan SA. Abundance and breeding of the common skittering frog (Euphlyctis cyanophlyctis) and bull frog (Hoplobatrachus tigerinus) at Rawal Lake, Islamabad, Pakistan. Asian Herpetological Research 2, 245-250 (2011).
279	Takahashi MK, Okada S, Fukuda Y. From embryos to larvae: seven‐month‐long paternal care by male Japanese giant salamander. Journal of Zoology 302, 24-31 (2017).
280	Tanner WW. Additional comments on the nesting behavior of Batrachoseps wrighti (Bishop). The Great Basin Naturalist 59, 387-389 (1999).
281	Telford SR, Dyson ML. The effect of rainfall on interclutch interval in painted reed frogs (Hyperolius marmoratus). Copeia 1990, 644-648 (1990).
282	Telles DOC, Vaz SAF, Menin M. Reproductive biology, size and diet of Hypsiboas cinerascens (Anura: Hylidae) in two urban forest fragments in Central Amazonia, Brazil. Phyllomedusa 12, 69-76 (2013).
283	Thompson EL, Gates JE, Taylor GJ. Distribution and breeding habitat selection of the Jefferson Salamander, Ambystoma jeffersonianum, in Maryland. Journal of Herpetology 14, 113-120 (1980).
284	Townsend DS. Patterns of parental care in frogs of the genus Eleutherodactylus. In: Contributions to West Indian herpetology: a tribute to Albert Schwartz (eds Powell R, Henderson RW). Society for the Study of Amphibians and Reptiles (1996).
285	Townsend DS, Stewart MM, Pough FH. Male parental care and its adaptive significance in a neotropical frog. Animal Behaviour 32, 421-431 (1984).
286	Trochet A, Moulherat S, Calvez O, Stevens VM, Clobert J, Schmeller DS. A database of life-history traits of European amphibians. Biodiversity Data Journal, e4123 (2014).
287	Trueb L. Systematic relationships of neotropical horned frogs, genus Hemiphractus (Anura: Hylidae). Occasional papers of the Museum of Natural History, the University of Kansas 29, 1-60 (1974).
288	Tsuji H, Kawamichi T. Breeding habitats of a stream-breeding toad, Bufo torrenticola, in an Asian mountain torrent. Journal of Herpetology 30, 451-454 (1996).
289	Tsuji H, Kawamichi T. Field observations of the spawning behavior of stream toads, Bufo Torrenticola. Journal of Herpetology 32, 34-40 (1998).
290	Tyler MJ, Crook GA. Frogs of the Magela Creek system. Australian Government Publishing Service (1987).
291	Tyler MJ, Davies M, Martin AA. Biology, morphology and distribution of the Australian fossorial frog Cyclorana cryptotis (Anura: Hylidae). Copeia 1982, 260-264 (1982).
292	Úbeda CA, Nuñez JJ. New parental care behaviours in two telmatobiine genera from temperate Patagonian forests: Batrachyla and Eupsophus (Anura: Leptodactylidae). Amphibia-Reptilia 27, 441-444 (2006).
293	Utsunomiya Y, Utsunomiya T, Katsuren S. Some ecological observations of Rana ishikawae, a rare frog endemic to the Ryukyu Islands. Proceedings of the Japan Academy, Series B 55, 233-237 (1979).
294	Vaira M. Breeding biology of the leaf frog, Phyllomedusa boliviana (Anura, Hylidae). Amphibia-Reptilia 22, 421-429 (2001).
295	Van Dijk DE. Parental care in Hemisus (Anura: Hemisotidae). African Zoology 32, 56-57 (1997).
296	Van Wijngaarden R, Bolaños F. Parental care in Dendrobates granuliferus (Anura: Dendrobatidae), with a description of the tadpole. Journal of Herpetology 26, 102-105 (1992).
297	Vences M, De la Riva I. Mantidactylus majori (NCN). Male egg guarding. Herpetological Review 36, 435-436 (2005).
298	Von May R, Donnelly MA, Summers K. The tadpole of the bamboo–breeding poison frog Ranitomeya biolat (Anura: Dendrobatidae). Zootaxa 1857, 66-68 (2008).
299	Von May R, Medina-Müller M, Donnelly MA, Summers K. Breeding-site selection by the poison frog Ranitomeya biolat in Amazonian bamboo forests: an experimental approach. Canadian Journal of Zoology 87, 453-464 (2009).
300	Vonesh JR. Dipteran predation on the arboreal eggs of four Hyperolius frog species in western Uganda. Copeia 2000, 560-566 (2000).
301	Vrcibradic D, Teixeira RL, Borges-Junior VNT. Sexual dimorphism, reproduction and diet of the casque-headed treefrog Itapotihyla langsdorffii (Hylidae: Lophiohylini). Journal of Natural History 43, 2245-2256 (2009).
302	Wake MH. Fetal adaptations for viviparity in Amphibians. Journal of Morphology 276, 941-960 (2015).
303	Wake MH, Dickie R. Oviduct structure and function and reproductive modes in amphibians. Journal of Experimental Zoology 282, 477-506 (1998).
304	Waldram M. Breeding biology of Ranitomeya biolat in the Tambopata region of Amazonian Peru. Journal of Herpetology 42, 232-237 (2008).
305	Weigandt M, Úbeda CA, Diaz M. The larva of Pleurodema bufoninum Bell, 1843, with comments on its biology and on the egg strings (Anura, Leptodactylidae). Amphibia-Reptilia 25, 429-437 (2004).
306	Wells KD. The ecology and behavior of Amphibians. University of Chicago Press (2007).
307	Wells KD, Bard KM. Parental behavior of an aquatic-breeding tropical frog, Leptodactylus bolivianus. Journal of Herpetology 22, 361-364 (1988).
308	Weygoldt P. Evolution of parental care in dart poison frogs (Amphibia: Anura: Dendrobatidae). Journal of Zoological Systematics and Evolutionary Research 25, 51-67 (1987).
309	Wickramasinghe DD, Oseen KL, Kotagama SW, Wassersug RJ. The terrestrial breeding biology of the ranid rock frog Nannophrys ceylonensis. Behaviour 141, 899-913 (2004).
310	Wiens JJ, Kuczynski CA, Duellman WE, Reeder TW. Loss and re‐evolution of complex life cycles in marsupial frogs: does ancestral trait reconstruction mislead? Evolution 61, 1886-1899 (2007).
311	Wilkinson M, Kupfer A, Marques-Porto R, Jeffkins H, Antoniazzi MM, Jared C. One hundred million years of skin feeding? Extended parental care in a Neotropical caecilian (Amphibia: Gymnophiona). Biology Letters 4, 358-361 (2008).
312	Wilkinson M, Nussbaum RA. Caecilian viviparity and amniote origins. Journal of Natural History 32, 1403-1409 (1998).
313	Wilkinson M, Sherratt E, Starace F, Gower DJ. A new species of skin-feeding caecilian and the first report of reproductive mode in Microcaecilia (Amphibia: Gymnophiona: Siphonopidae). PLoS One 8, e57756 (2013).
314	Willaert B, Suyesh R, Garg S, Giri VB, Bee MA, Biju SD. A unique mating strategy without physical contact during fertilization in Bombay Night Frogs (Nyctibatrachus humayuni) with the description of a new form of amplexus and female call. PeerJ 4, e2117 (2016).
315	Williams SR. Comparative reproduction of the endemic New Mexico plethodontid salamanders, Plethodon neomexicanus and Aneides hardii (Amphibia, Urodela, Plethodontidae). Journal of Herpetology 12, 471-476 (1978).
316	Wogel H, Abrunhosa PA, Pombal Jr JP. Breeding behaviour and mating success of Phyllomedusa rohdei (Anura, Hylidae) in south‐eastern Brazil. Journal of Natural History 39, 2035-2045 (2005).
317	Wolf S. A case of male egg guarding behaviour in a stream-dwelling frog, Mantidactylus (Ochthomantis) sp. (Anura: Mantellidae), from northeastern Madagascar. Salamandra 49, 45-47 (2013).
318	Wu H-C, Lin C-F, Yeh T-C, Lue K-Y. Life history of the spot-legged tree frog Polypedates megacephalus in captivity. Taiwan J Biodivers 12, 177-186 (2010).
319	Xie F, Fei L, Ye C, Cai C, Wang Z, Sparreboom M. Breeding migration and oviposition of the Chinhai salamander, Echinotriton chinhaiensis. Herpetological Journal 10, 111-118 (2000).
320	Zachariah A, Abraham RK, Das S, Jayan KC, Altig R. A detailed account of the reproductive strategy and developmental stages of Nasikabatrachus sahyadrensis (Anura: Nasikabatrachidae), the only extant member of an archaic frog lineage. Zootaxa 3510, 53-64 (2012).
321	Zamudio KR, Bell RC, Nali RC, Haddad CFB, Prado CPA. Polyandry, predation, and the evolution of frog reproductive modes. The American Naturalist 188, S41-S61 (2016).
322	Zheng Y, Deng D, Li S, Fu J. Aspects of the breeding biology of the Omei mustache toad (Leptobrachium boringii): polygamy and paternal care. Amphibia-Reptilia 31, 183-194 (2010).
323	Zweifel RG. Australian frogs of the family Microhylidae. Bulletin of the American Museum of Natural History 182, 265-388 (1985).
